# Supplementary material for: Lipid Polyunsaturated Fatty Acid Chains in Mouse Kidneys Were Increased within 5 min of a Single High Dose Whole Body Irradiation
Source: Int J Mol Sci. 2023 Aug 4;24(15):12439. doi: 10.3390/ijms241512439 (PMC10419980; doi:10.3390/ijms241512439)
Supplement: Supplementary file 1 [file ijms-24-12439-s001.zip]

Archive with 3 entries (3 files):
- Supplementary Figures.docx
- Table S1.xlsx
- Table S2.pdf
