# Supplementary material for: Lipid Polyunsaturated Fatty Acid Chains in Mouse Kidneys Were Increased within 5 min of a Single High Dose Whole Body Irradiation
Source: Int J Mol Sci. 2023 Aug 4;24(15):12439. doi: 10.3390/ijms241512439 (PMC10419980; doi:10.3390/ijms241512439)
Supplement: Supplementary file 1 [file ijms-24-12439-s001.zip › Table S1.xlsx]

## Sheet: kidney
0	LipidIon	FA1	FA2	FA3	FA4	0Gy NM	0Gy NM	0Gy NM	10Gy NM	10Gy NM	10Gy NM	20Gy NM	20Gy NM	20Gy NM
1	AcCa(16:0)+H	(16:0)				6.96888e+06	4.88846e+06	1.50793e+07	5.78036e+06	5.87867e+06	5.66115e+06	6.36146e+06	5.72853e+06	6.97226e+06
3	AcCa(16:1)+H	(16:1)				867132	475407	2.48274e+06	314684	337701	431259	362248	387970	434081
4	AcCa(18:0)+H	(18:0)				8.66194e+06	6.78334e+06	1.78624e+07	7.92709e+06	8.04482e+06	7.95074e+06	8.11185e+06	9.00431e+06	8.29093e+06
5	AcCa(18:1)+H	(18:1)				3.22576e+06	2.52054e+06	6.45612e+06	2.45745e+06	3.41852e+06	2.50009e+06	2.70702e+06	2.35403e+06	2.7711e+06
7	AcCa(18:2)+H	(18:2)				1.93358e+06	1.43522e+06	3.68213e+06	1.48358e+06	2.32961e+06	1.84045e+06	1.52074e+06	1.5432e+06	1.66903e+06
9	AcCa(20:0)+H	(20:0)				5.16469e+06	3.64328e+06	7.89575e+06	3.99478e+06	3.61954e+06	4.33937e+06	4.32721e+06	4.65558e+06	4.5505e+06
10	AcCa(20:1)+H	(20:1)				1.28732e+06	1.2464e+06	2.54072e+06	1.77755e+06	1.63304e+06	1.90218e+06	1.35291e+06	1.4612e+06	1.50848e+06
11	AcCa(20:4)+H	(20:4)				2.39614e+06	1.15332e+06	3.12135e+06	1.84298e+06	2.91077e+06	2.0604e+06	1.57158e+06	1.61086e+06	1.52921e+06
12	AcCa(22:0)+H	(22:0)				2.15792e+06	1.21599e+06	1.58688e+06	1.34395e+06	1.03266e+06	1.36481e+06	1.26564e+06	1.50048e+06	1.43405e+06
13	AcCa(22:1)+H	(22:1)				3.72935e+06	2.19848e+06	4.75193e+06	2.79359e+06	2.25096e+06	3.17205e+06	2.07911e+06	2.23839e+06	2.54347e+06
14	AcCa(22:2)+H	(22:2)				2.2215e+06	1.55321e+06	3.01038e+06	2.29723e+06	1.54623e+06	2.16885e+06	1.56998e+06	1.84815e+06	1.75241e+06
15	AcCa(24:0)+H	(24:0)				2.5027e+06	2.08964e+06	2.2786e+06	1.71067e+06	1.9437e+06	2.19751e+06	2.13136e+06	2.49042e+06	1.96582e+06
16	AcCa(24:1)+H	(24:1)				1.63142e+06	947073	1.03325e+06	818115	627051	905464	650736	855749	819823
17	AcCa(24:2)+H	(24:2)				1.1403e+06	626299	1.27803e+06	870815	490388	798769	526990	700182	651489
18	BisMePA(16:0_20:5)+NH4	(16:0)	(20:5)			7.28786e+08	5.03787e+08	8.56307e+08	1.0811e+09	1.07509e+09	1.20764e+09	1.11363e+09	1.02503e+09	1.06249e+09
20	BisMePA(16:1_20:5)+NH4	(16:1)	(20:5)			3.19065e+07	1.77902e+07	1.67548e+07	3.94835e+07	4.38417e+07	4.01822e+07	4.71521e+07	4.309e+07	3.68376e+07
21	BisMePA(16:2e_18:2)+NH4	(16:2e)	(18:2)			835668	776893	2.18185e+06	2.10975e+06	1.5901e+06	1.29297e+06	496278	2.43891e+06	7.75659e+06
22	BisMePA(16:2e_20:3)+NH4	(16:2e)	(20:3)			7.6718e+06	5.84653e+06	8.79904e+06	1.04269e+07	1.07447e+07	1.24577e+07	1.07665e+07	9.32586e+06	9.38142e+06
23	BisMePA(16:2e_20:4)+NH4	(16:2e)	(20:4)			3.74875e+08	2.6008e+08	4.90302e+08	5.278e+08	6.03199e+08	6.56887e+08	6.10508e+08	5.94144e+08	5.40028e+08
25	BisMePA(18:0_20:5)+NH4	(18:0)	(20:5)			2.60939e+09	1.81656e+09	3.69869e+09	3.5716e+09	3.55335e+09	4.2446e+09	4.13019e+09	3.68467e+09	3.25421e+09
26	BisMePA(18:2_18:2)+NH4	(18:2)	(18:2)			2.3339e+08	2.09016e+08	2.64337e+08	2.5118e+08	2.91388e+08	3.82129e+08	3.27726e+08	3.00992e+08	2.79763e+08
27	BisMePA(18:2e_16:0)+NH4	(18:2e)	(16:0)			2.45535e+06	1.97613e+06	3.31773e+06	2.6516e+06	2.64074e+06	4.00647e+06	2.52459e+06	2.72972e+06	2.60477e+06
28	BisMePA(18:2e_20:4)+NH4	(18:2e)	(20:4)			2.85398e+08	2.04764e+08	3.28877e+08	4.28311e+08	4.1417e+08	5.35106e+08	4.36034e+08	4.44984e+08	3.88594e+08
29	BisMePA(18:2e_22:5)+NH4	(18:2e)	(22:5)			1.73442e+07	1.00224e+07	1.70374e+07	3.1581e+07	2.93061e+07	3.65795e+07	3.06534e+07	3.2841e+07	3.07375e+07
31	BisMePA(18:3e_18:1)+NH4	(18:3e)	(18:1)			3.08818e+07	2.0387e+07	3.76607e+07	3.83029e+07	4.15722e+07	5.10107e+07	4.16689e+07	4.11366e+07	4.19622e+07
32	BisMePA(18:3e_20:1)+NH4	(18:3e)	(20:1)			3.35412e+06	2.68258e+06	3.64653e+06	4.58723e+06	4.20123e+06	5.10653e+06	4.11391e+06	3.75557e+06	4.41291e+06
34	BisMePA(18:3e_20:4)+NH4	(18:3e)	(20:4)			1.37478e+08	9.43994e+07	1.00797e+08	1.93477e+08	2.08874e+08	2.36521e+08	2.19898e+08	1.98397e+08	2.02413e+08
36	BisMePA(20:0_20:5)+NH4	(20:0)	(20:5)			1.96028e+07	1.29763e+07	2.46119e+07	2.91826e+07	2.83656e+07	3.34407e+07	3.03468e+07	3.16882e+07	2.76395e+07
41	BisMePE(16:0_16:0)+H	(16:0)	(16:0)			5.21388e+06	3.85989e+06	8.39874e+06	4.61025e+06	4.39006e+06	4.70798e+06	3.95288e+06	4.61175e+06	4.74393e+06
44	Cer(d18:0_16:0)+H	(d18:0)	(16:0)			7.83477e+06	7.97436e+06	1.36792e+07	5.91429e+06	6.86426e+06	7.28344e+06	5.99854e+06	5.03381e+06	4.76761e+06
46	Cer(d18:0_18:0)+H	(d18:0)	(18:0)			1.31299e+06	882475	1.85549e+06	782671	776156	879466	757429	666921	698311
48	Cer(d18:0_22:0)+H	(d18:0)	(22:0)			4.52423e+06	3.3192e+06	7.68021e+06	3.31565e+06	3.28777e+06	3.67717e+06	3.0749e+06	3.37388e+06	3.43175e+06
50	Cer(d18:0_24:0)+H	(d18:0)	(24:0)			4.96503e+06	3.32589e+06	8.56613e+06	4.01933e+06	3.60093e+06	4.20194e+06	3.22822e+06	4.14596e+06	3.88993e+06
54	Cer(d18:1_16:0)+H	(d18:1)	(16:0)			2.25921e+08	2.10552e+08	3.95239e+08	1.40128e+08	1.56603e+08	1.64508e+08	1.22428e+08	1.16338e+08	1.15349e+08
57	Cer(d18:1_18:0)+H	(d18:1)	(18:0)			1.04976e+07	9.09029e+06	1.83441e+07	6.38046e+06	8.21315e+06	9.36721e+06	6.2111e+06	5.09328e+06	5.85263e+06
61	Cer(d18:1_20:0)+H	(d18:1)	(20:0)			1.87545e+07	1.51148e+07	2.8816e+07	1.27799e+07	1.2036e+07	1.31289e+07	1.10825e+07	1.09725e+07	1.0405e+07
64	Cer(d18:1_22:0)+H	(d18:1)	(22:0)			7.91394e+07	6.47567e+07	1.45991e+08	6.24447e+07	6.1945e+07	7.05989e+07	4.98764e+07	5.28265e+07	5.79972e+07
66	Cer(d18:1_22:1)+H	(d18:1)	(22:1)			4.34916e+06	3.99745e+06	7.4826e+06	3.21702e+06	3.21022e+06	3.07922e+06	2.71034e+06	2.44626e+06	2.90431e+06
73	Cer(d18:1_24:0)+H	(d18:1)	(24:0)			1.6362e+08	1.43902e+08	3.30556e+08	1.35707e+08	1.25374e+08	1.50594e+08	1.12823e+08	1.34731e+08	1.30722e+08
75	Cer(d18:1_24:0+O)+H	(d18:1)	(24:0+O)			1.08881e+07	9.53823e+06	2.03628e+07	9.08681e+06	9.24761e+06	1.0154e+07	7.24435e+06	8.40296e+06	7.75874e+06
77	Cer(d18:1_24:1)+H	(d18:1)	(24:1)			1.35861e+08	1.28085e+08	2.52967e+08	1.00886e+08	1.11793e+08	1.30702e+08	9.23388e+07	1.00122e+08	1.05289e+08
81	Cer(d18:1_26:1)+H	(d18:1)	(26:1)			915396	913541	1.8121e+06	796101	778221	862180	678694	723973	754719
82	Cer(d18:1_26:4)+H	(d18:1)	(26:4)			1.6155e+07	1.51513e+07	4.90896e+07	2.53084e+07	2.52672e+07	3.4181e+07	3.01823e+07	2.75832e+07	2.75795e+07
85	Cer(d18:2_16:0)+H	(d18:2)	(16:0)			8.80256e+07	7.43008e+07	1.26766e+08	5.73208e+07	4.75818e+07	5.97754e+07	4.86656e+07	4.53361e+07	4.43572e+07
89	Cer(d18:2_18:0)+H	(d18:2)	(18:0)			1.47874e+06	1.95586e+06	2.67906e+06	1.21505e+06	1.08487e+06	1.71814e+06	914097	1.05691e+06	1.08383e+06
90	Cer(d18:2_20:0)+H	(d18:2)	(20:0)			6.01248e+06	4.20884e+06	8.26391e+06	4.44851e+06	4.45667e+06	4.78387e+06	3.24163e+06	3.41864e+06	3.691e+06
92	Cer(d18:2_22:0)+H	(d18:2)	(22:0)			5.8337e+07	4.26255e+07	1.0621e+08	5.63623e+07	4.76176e+07	5.09264e+07	3.7604e+07	3.80716e+07	4.46057e+07
95	Cer(d18:2_22:1)+H	(d18:2)	(22:1)			2.62166e+06	2.18939e+06	3.3124e+06	1.79726e+06	1.70872e+06	1.49021e+06	1.44717e+06	1.25973e+06	1.60335e+06
98	Cer(d18:2_24:0)+H	(d18:2)	(24:0)			2.08515e+08	1.51681e+08	3.6778e+08	1.73567e+08	1.69356e+08	1.75564e+08	1.4563e+08	1.67843e+08	1.66146e+08
101	Cer(d18:2_24:1)+H	(d18:2)	(24:1)			1.34378e+08	1.15151e+08	2.27615e+08	1.14919e+08	1.25435e+08	1.20189e+08	1.09792e+08	1.1132e+08	9.66823e+07
104	Cer(d18:2_24:2)+H	(d18:2)	(24:2)			1.44559e+07	1.06924e+07	2.10268e+07	1.05354e+07	1.09142e+07	1.11417e+07	9.34963e+06	1.03878e+07	9.79369e+06
110	Cer(d18:2_26:0)+H	(d18:2)	(26:0)			1.71063e+06	1.25328e+06	2.87247e+06	1.17682e+06	1.18287e+06	1.26687e+06	958813	1.34593e+06	1.11934e+06
111	Cer(d18:2_26:1)+H	(d18:2)	(26:1)			1.22781e+06	1.21408e+06	2.26951e+06	1.0103e+06	988489	1.17254e+06	1.0491e+06	1.03728e+06	1.08733e+06
113	Cer(d20:1_24:0)+H	(d20:1)	(24:0)			8.57003e+06	4.84794e+06	7.2481e+06	4.07632e+06	4.76742e+06	5.37805e+06	2.3459e+06	6.29689e+06	2.97477e+06
114	Cer(d20:1_26:0)+H	(d20:1)	(26:0)			642049	265371	482435	375822	161892	212752	133566	190773	249102
115	Cer(d22:0_24:0)+H	(d22:0)	(24:0)			495409	193671	541428	384569	93928.2	225005	208984	155190	238521
116	Cer(d24:0_24:0)+H	(d24:0)	(24:0)			78860.3	16821.8	530343	71641.7	0	0	0	0	0
121	Cer(d36:2)+HCOO	(d18:2)	(18:0)			488476	468595	771955	341347	314326	370617	322905	224296	255136
124	Cer(d40:0)+HCOO	(d18:0)	(22:0)			749335	571139	1.35249e+06	555760	512212	594235	445861	613094	571304
127	Cer(d42:0)+HCOO	(d18:0)	(24:0)			761524	522191	1.52957e+06	539637	559053	634852	523122	621103	588434
128	Cer(d42:1+O)+HCOO	(d18:1)	(24:0+O)			339720	246096	609464	228144	216520	273381	229131	212075	228673
132	Cer(d44:1)+HCOO	(d20:1)	(24:0)			1.18444e+06	735903	1.18353e+06	540050	709520	689350	332157	782743	457146
136	Cer(t18:0_20:0)+HCOO	(t18:0)	(20:0)			440970	259259	570580	297229	243240	289178	208732	276474	247037
137	Cer(t18:0_22:0)+H	(t18:0)	(22:0)			9.93093e+06	7.72581e+06	1.67683e+07	7.64369e+06	6.68522e+06	7.76412e+06	5.84603e+06	6.94925e+06	6.77602e+06
142	Cer(t18:0_24:0)+H	(t18:0)	(24:0)			1.50734e+07	1.16801e+07	2.67511e+07	1.17526e+07	1.05444e+07	1.28569e+07	1.12486e+07	1.37589e+07	1.15863e+07
144	Cer(t18:0_24:1)+HCOO	(t18:0)	(24:1)			1.8322e+06	1.89497e+06	3.71625e+06	1.4709e+06	1.58425e+06	1.86188e+06	1.36937e+06	1.46395e+06	1.39175e+06
146	Cer(t18:1_24:0+O)+HCOO	(t18:1)	(24:0+O)			426847	199620	949114	446821	186086	202834	176443	245234	225581
147	Cer(t20:0_24:0+O)+H	(t20:0)	(24:0+O)			667344	237557	913225	452784	322351	340180	277288	214214	329404
148	Cer(t20:0_26:0)+H	(t20:0)	(26:0)			1.08935e+06	434995	892421	626771	525202	668051	338216	305471	715099
150	CerG2GNAc1(d32:1)-H	(d32:1)				1.89851e+06	1.02579e+06	2.93596e+06	770898	591151	671834	605603	817152	904544
151	ChE(18:1)+NH4	(18:1)				0	0	347830	0	2934.21	0	3930.26	0	3850.38
152	ChE(20:4)+NH4	(20:4)				4.91216e+06	3.46796e+06	4.4211e+06	2.1373e+06	1.77519e+06	1.80952e+06	1.9304e+06	3.13151e+06	3.6095e+06
153	ChE(20:5)+NH4	(20:5)				1.67863e+06	713525	774175	721073	591362	486788	231071	1.29016e+06	1.14628e+06
154	ChE(22:6)+NH4	(22:6)				4.72089e+06	2.64938e+06	2.72626e+06	719614	1.45044e+06	1.17276e+06	1.15278e+06	2.75781e+06	3.19406e+06
155	CL(18:2_18:1_18:2_18:2)-H	(18:2)	(18:1)	(18:2)	(18:2)	417974	137276	251754	350425	353491	421821	392424	641066	331506
156	CL(18:2_18:2_18:2_18:2)-H	(18:2)	(18:2)	(18:2)	(18:2)	645921	210496	237019	533178	592146	907622	1.13426e+06	1.46577e+06	1.06202e+06
158	Co(Q10)+NH4	(Q10)				2.99847e+08	1.7662e+08	1.94575e+08	1.66786e+08	8.70648e+07	1.60792e+08	1.60046e+08	2.82717e+08	2.21299e+08
160	Co(Q8)+NH4	(Q8)				7.37992e+07	5.23013e+07	4.48934e+07	5.55789e+07	3.69093e+07	5.24917e+07	6.33323e+07	9.79893e+07	7.25516e+07
162	Co(Q9)+NH4	(Q9)				2.31095e+09	1.52446e+09	1.8494e+09	1.45173e+09	9.75179e+08	1.45249e+09	1.5174e+09	2.30496e+09	1.9204e+09
178	DG(16:0_16:0)+NH4	(16:0)	(16:0)			9.07967e+07	6.17373e+07	1.15487e+08	8.55339e+07	9.94373e+07	1.09716e+08	1.00569e+08	6.65637e+07	8.16714e+07
179	DG(16:0_16:1)+NH4	(16:0)	(16:1)			4.88347e+07	3.16651e+07	2.53074e+07	5.42074e+07	1.03796e+08	7.04522e+07	9.06324e+07	3.62403e+07	3.79253e+07
184	DG(16:0_18:1)+NH4	(16:0)	(18:1)			2.278e+08	2.23589e+08	1.35896e+08	2.7335e+08	4.3179e+08	4.25006e+08	4.63337e+08	2.30564e+08	2.48184e+08
186	DG(16:0_18:2)+NH4	(16:0)	(18:2)			3.55459e+08	2.6713e+08	2.50679e+08	4.5766e+08	6.76448e+08	8.63097e+08	6.70401e+08	3.68354e+08	5.63883e+08
187	DG(16:0_18:3)+NH4	(16:0)	(18:3)			1.59826e+07	9.55376e+06	7.8113e+06	2.47476e+07	3.4357e+07	3.145e+07	3.48155e+07	1.79502e+07	2.39986e+07
188	DG(16:0_20:3)+NH4	(16:0)	(20:3)			1.59995e+07	1.41941e+07	1.77487e+07	2.43025e+07	3.05682e+07	2.32968e+07	3.10294e+07	2.34345e+07	1.51823e+07
189	DG(16:0_20:4)+NH4	(16:0)	(20:4)			3.36953e+07	2.37694e+07	6.10224e+07	2.81364e+07	3.11066e+07	3.1362e+07	2.81685e+07	2.51547e+07	2.94848e+07
190	DG(16:0_20:5)+NH4	(16:0)	(20:5)			4.456e+06	2.26322e+06	6.67839e+06	4.63656e+06	4.79681e+06	5.55686e+06	4.47969e+06	3.71856e+06	4.55397e+06
191	DG(16:0_22:0)+NH4	(16:0)	(22:0)			534129	298501	1.03357e+06	514006	455106	563998	246288	535235	270536
192	DG(16:0_22:6)+NH4	(16:0)	(22:6)			7.77039e+07	5.10178e+07	1.26698e+08	1.09128e+08	1.0514e+08	1.20947e+08	1.06315e+08	9.68489e+07	1.2028e+08
193	DG(16:0_24:0)+NH4	(16:0)	(24:0)			928504	480233	998286	784360	454624	441707	402367	552324	403208
195	DG(16:1_16:1)+NH4	(16:1)	(16:1)			7.34152e+06	97494.8	225474	5.81191e+06	2.01584e+07	8.07688e+06	1.37927e+07	4.1559e+06	866301
198	DG(16:1_18:1)+NH4	(16:1)	(18:1)			6.65015e+07	6.46759e+07	1.45639e+07	1.04853e+08	1.91228e+08	8.67885e+07	1.85717e+08	6.10629e+07	4.56733e+07
199	DG(16:1_18:2)+NH4	(16:1)	(18:2)			5.76498e+07	3.82868e+07	1.3798e+07	6.73442e+07	1.19435e+08	1.04535e+08	1.32263e+08	5.10416e+07	5.51542e+07
200	DG(16:1_18:3)+NH4	(16:1)	(18:3)			3.71464e+06	1.51062e+06	325348	4.29099e+06	7.03906e+06	5.58086e+06	7.26764e+06	3.29014e+06	3.76721e+06
201	DG(16:1_20:4)+H	(16:1)	(20:4)			3.96306e+06	6.32258e+06	1.35751e+06	6.52538e+06	1.96007e+07	7.95814e+06	2.32294e+07	6.10054e+06	4.16787e+06
207	DG(18:0_16:0)+NH4	(18:0)	(16:0)			2.98581e+07	1.87802e+07	3.46828e+07	2.3279e+07	2.4423e+07	3.09239e+07	2.58929e+07	2.40044e+07	2.5841e+07
208	DG(18:0_18:0)+NH4	(18:0)	(18:0)			1.45506e+07	5.28053e+06	1.1564e+07	7.82054e+06	5.60891e+06	7.56168e+06	5.96119e+06	8.90607e+06	7.65962e+06
209	DG(18:0_18:1)+NH4	(18:0)	(18:1)			5.14598e+07	5.66359e+07	3.79966e+07	5.24931e+07	7.11627e+07	9.17925e+07	7.88223e+07	4.9196e+07	5.94468e+07
210	DG(18:0_18:2)+NH4	(18:0)	(18:2)			1.07907e+08	9.83306e+07	9.88473e+07	1.11596e+08	1.53696e+08	1.93607e+08	1.64813e+08	1.06115e+08	1.40302e+08
211	DG(18:0_20:2)+NH4	(18:0)	(20:2)			4.36791e+06	5.00252e+06	1.33969e+07	3.55723e+06	5.70224e+06	7.10311e+06	6.30893e+06	3.98179e+06	7.31354e+06
212	DG(18:0_20:3)+NH4	(18:0)	(20:3)			1.87991e+07	1.44242e+07	3.38936e+07	2.87139e+07	2.2026e+07	2.4374e+07	2.27188e+07	2.63961e+07	3.11412e+07
213	DG(18:0_20:4)+NH4	(18:0)	(20:4)			8.78607e+07	6.56748e+07	1.79802e+08	7.97683e+07	7.05887e+07	8.30573e+07	7.57925e+07	7.75101e+07	8.08744e+07
214	DG(18:0_20:5)+NH4	(18:0)	(20:5)			6.75453e+06	4.06729e+06	1.11083e+07	6.28829e+06	5.39886e+06	5.52965e+06	5.52782e+06	5.1964e+06	5.58308e+06
215	DG(18:0_22:4)+NH4	(18:0)	(22:4)			611246	505916	1.10445e+06	579640	627283	696423	694979	675416	772678
216	DG(18:0_22:5)+NH4	(18:0)	(22:5)			3.15534e+06	2.35167e+06	5.17276e+06	3.45394e+06	3.16111e+06	3.93957e+06	3.36506e+06	3.23407e+06	4.01453e+06
218	DG(18:0_22:6)+NH4	(18:0)	(22:6)			4.07062e+07	2.79768e+07	6.18865e+07	4.83354e+07	4.53076e+07	5.48791e+07	5.27469e+07	5.5884e+07	5.46435e+07
222	DG(18:1_18:1)+NH4	(18:1)	(18:1)			2.68796e+08	2.67437e+08	9.04072e+07	2.82079e+08	4.27308e+08	4.59903e+08	5.35265e+08	2.69373e+08	2.52967e+08
226	DG(18:1_18:2)+NH4	(18:1)	(18:2)			4.59764e+08	3.59587e+08	1.06378e+08	4.90534e+08	7.83443e+08	8.30881e+08	8.37373e+08	4.20711e+08	5.24276e+08
228	DG(18:1_20:3)+NH4	(18:1)	(20:3)			8.85831e+06	7.84267e+06	2.55891e+06	1.12682e+07	1.39699e+07	1.63602e+07	1.57501e+07	1.05198e+07	1.15715e+07
230	DG(18:1_20:4)+NH4	(18:1)	(20:4)			2.61989e+07	2.02882e+07	2.95237e+07	2.61173e+07	3.016e+07	2.91596e+07	2.97077e+07	2.18814e+07	2.62712e+07
231	DG(18:1_22:1)+NH4	(18:1)	(22:1)			902572	1.34036e+06	728768	1.07969e+06	1.49585e+06	1.86235e+06	1.88595e+06	1.38741e+06	1.446e+06
232	DG(18:1_22:5)+NH4	(18:1)	(22:5)			4.8466e+06	3.26652e+06	441958	5.28263e+06	9.39138e+06	9.40711e+06	9.62888e+06	5.34536e+06	5.57475e+06
233	DG(18:1_22:6)+NH4	(18:1)	(22:6)			1.77712e+07	1.24267e+07	1.19169e+07	2.21462e+07	2.92443e+07	3.18657e+07	2.68373e+07	1.96577e+07	2.49837e+07
234	DG(18:1_24:0)+NH4	(18:1)	(24:0)			670974	661883	687811	548315	487099	670595	558962	695111	564611
236	DG(18:2_18:2)+NH4	(18:2)	(18:2)			1.45007e+08	9.73264e+07	4.41249e+07	1.76912e+08	2.89286e+08	3.06979e+08	2.81462e+08	1.41926e+08	2.35029e+08
237	DG(18:2_20:4)+NH4	(18:2)	(20:4)			9.57737e+06	6.96678e+06	5.52474e+06	1.23335e+07	1.44474e+07	1.59951e+07	1.5106e+07	1.13753e+07	1.63871e+07
238	DG(18:2_22:6)+NH4	(18:2)	(22:6)			1.08878e+07	7.11273e+06	6.22016e+06	2.01035e+07	2.25568e+07	2.93503e+07	2.4066e+07	2.05754e+07	2.42039e+07
239	DG(18:3_18:2)+NH4	(18:3)	(18:2)			7.55303e+06	5.01225e+06	382616	1.0536e+07	1.71077e+07	1.64998e+07	1.59348e+07	7.49881e+06	1.21096e+07
244	DG(20:0_18:1)+NH4	(20:0)	(18:1)			3.53302e+06	4.44942e+06	3.8655e+06	3.83194e+06	4.96106e+06	5.97828e+06	5.33289e+06	4.22388e+06	4.67129e+06
245	DG(20:1_18:1)+NH4	(20:1)	(18:1)			1.28542e+07	1.78297e+07	1.72903e+07	1.4895e+07	2.13241e+07	2.99202e+07	2.66592e+07	1.61002e+07	1.78488e+07
246	DG(20:1_18:2)+NH4	(20:1)	(18:2)			1.68038e+07	1.99812e+07	8.04172e+06	1.96942e+07	2.99812e+07	4.28005e+07	3.90799e+07	2.24743e+07	2.73045e+07
247	DG(20:3_22:6)+NH4	(20:3)	(22:6)			1.25192e+06	455022	163849	3.54566e+06	3.7076e+06	3.32868e+06	2.29688e+06	2.40663e+06	3.66654e+06
248	DG(20:4_22:6)+NH4	(20:4)	(22:6)			2.98623e+06	1.54365e+06	393960	6.34047e+06	7.53958e+06	7.21902e+06	5.63396e+06	7.14068e+06	6.49383e+06
249	DG(22:0_18:2)+NH4	(22:0)	(18:2)			569780	613907	645257	590443	666956	864712	709581	629056	700379
250	DG(24:0_18:2)+NH4	(24:0)	(18:2)			448101	434104	883293	455600	436692	680168	630012	608883	596579
262	dMePE(16:0_16:0)-H	(16:0)	(16:0)			568776	643794	785617	670758	729963	1.00333e+06	659830	708661	346244
263	dMePE(16:0_18:1)-H	(16:0)	(18:1)			1.93832e+07	1.54443e+07	2.96418e+07	1.65431e+07	1.70524e+07	1.92008e+07	1.73372e+07	1.56491e+07	1.55589e+07
264	dMePE(16:0_18:2)-H	(16:0)	(18:2)			603025	501931	676687	563392	514289	796889	860966	860768	327471
265	dMePE(16:0_22:5)-H	(16:0)	(22:5)			5.9538e+06	4.38817e+06	8.09355e+06	8.2095e+06	9.00764e+06	1.06832e+07	1.00403e+07	1.00746e+07	7.7512e+06
266	dMePE(18:0_16:0)-H	(18:0)	(16:0)			208539	179193	295316	206092	170854	227514	197980	192476	182832
271	Hex1Cer(d18:0_24:0+O)+H	(d18:0)	(24:0+O)			1.39578e+07	9.8087e+06	1.94584e+07	8.90635e+06	1.06235e+07	1.30361e+07	1.20423e+07	1.15745e+07	1.08375e+07
272	Hex1Cer(d18:1_16:0)+H	(d18:1)	(16:0)			1.3831e+07	1.28588e+07	1.36454e+07	9.20689e+06	9.60717e+06	1.14937e+07	1.17114e+07	8.65454e+06	8.55579e+06
273	Hex1Cer(d18:1_16:0+O)+H	(d18:1)	(16:0+O)			2.19196e+07	1.64295e+07	2.1407e+07	2.03473e+07	2.13371e+07	2.26864e+07	1.8933e+07	2.26048e+07	1.97845e+07
274	Hex1Cer(d18:1_22:0)+HCOO	(d18:1)	(22:0)			2.04933e+06	1.68824e+06	3.44538e+06	1.91513e+06	2.00588e+06	2.20334e+06	1.89994e+06	1.80495e+06	1.78403e+06
275	Hex1Cer(d18:1_22:0+O)+H	(d18:1)	(22:0+O)			1.24623e+07	9.33726e+06	1.79833e+07	1.07449e+07	1.10891e+07	1.39908e+07	1.16199e+07	1.14123e+07	1.08948e+07
277	Hex1Cer(d18:1_24:0)+H	(d18:1)	(24:0)			3.6315e+07	2.73431e+07	5.92135e+07	3.0459e+07	2.93976e+07	3.77161e+07	2.90782e+07	2.94066e+07	3.06271e+07
281	Hex1Cer(d18:1_24:0+O)+H	(d18:1)	(24:0+O)			9.75392e+06	7.85314e+06	1.54154e+07	9.57381e+06	9.16758e+06	1.14793e+07	9.50806e+06	9.2411e+06	8.84671e+06
284	Hex1Cer(d18:2_16:0)+H	(d18:2)	(16:0)			7.02979e+06	4.4622e+06	4.77291e+06	4.5757e+06	3.90005e+06	4.46733e+06	4.16001e+06	4.45774e+06	4.22581e+06
286	Hex1Cer(d18:2_24:0)+H	(d18:2)	(24:0)			2.54596e+07	1.91858e+07	4.49165e+07	2.41851e+07	2.54873e+07	2.8501e+07	2.47642e+07	2.2939e+07	2.50891e+07
287	Hex1Cer(d18:2_24:0+O)+H	(d18:2)	(24:0+O)			3.34592e+06	2.92176e+06	5.43179e+06	3.21774e+06	3.34246e+06	3.26306e+06	2.6209e+06	3.50647e+06	3.96398e+06
288	Hex1Cer(d20:1_24:0)+H	(d20:1)	(24:0)			333735	137928	85709	119821	237977	220258	43919.3	335422	89174.8
289	Hex1Cer(d20:1_24:0+O)+H	(d20:1)	(24:0+O)			879590	447044	676306	454273	732195	876786	426985	672113	580389
290	Hex1Cer(d34:1)+HCOO	(d18:1)	(16:0)			1.49049e+06	1.73371e+06	1.93761e+06	1.03437e+06	1.24349e+06	1.44375e+06	1.52154e+06	1.00761e+06	1.11599e+06
291	Hex1Cer(d40:1+O)+HCOO	(d18:1)	(22:0+O)			2.29095e+06	1.6942e+06	3.79871e+06	2.26957e+06	2.10876e+06	2.77975e+06	2.24597e+06	2.32499e+06	1.87543e+06
294	Hex1Cer(d42:2)+HCOO	(d18:2)	(24:0)			3.03746e+06	2.57492e+06	5.92656e+06	2.97577e+06	2.78943e+06	3.93169e+06	3.07273e+06	2.74198e+06	3.13027e+06
296	Hex1Cer(t18:0_16:0+O)+H	(t18:0)	(16:0+O)			2.37911e+06	2.0493e+06	2.07885e+06	1.91812e+06	2.41511e+06	2.61173e+06	1.60951e+06	2.04104e+06	2.1924e+06
298	Hex1Cer(t18:0_22:0)+H	(t18:0)	(22:0)			1.20019e+07	8.56121e+06	1.75315e+07	1.16048e+07	1.00713e+07	1.13146e+07	1.01724e+07	1.05861e+07	1.03241e+07
299	Hex1Cer(t18:0_22:0+O)+H	(t18:0)	(22:0+O)			3.9777e+07	2.77929e+07	4.68044e+07	2.97944e+07	3.01206e+07	3.47522e+07	2.90723e+07	3.53884e+07	2.91424e+07
301	Hex1Cer(t18:0_24:0)+H	(t18:0)	(24:0)			1.31146e+07	1.00369e+07	2.19204e+07	1.08393e+07	1.01482e+07	1.21376e+07	1.05404e+07	1.12431e+07	1.09783e+07
302	Hex1Cer(t18:0_24:0+O)+H	(t18:0)	(24:0+O)			2.32262e+07	1.51416e+07	2.7613e+07	1.5135e+07	1.78809e+07	2.23572e+07	1.53231e+07	2.01782e+07	1.54985e+07
304	Hex1Cer(t20:0_24:0+O)+H	(t20:0)	(24:0+O)			1.10899e+06	404913	530635	523029	1.08083e+06	1.82019e+06	457390	731684	1.17808e+06
305	Hex1Cer(t20:0_26:0+O)+H	(t20:0)	(26:0+O)			574497	38315.1	9453.05	423565	819437	1.57676e+06	209520	95458.7	692505
307	Hex1Cer(t42:0)+HCOO	(t18:0)	(24:0)			2.04486e+06	1.79197e+06	3.93623e+06	1.85863e+06	1.80374e+06	2.13022e+06	2.13646e+06	1.84634e+06	1.68565e+06
308	Hex1Cer(t42:0+O)+HCOO	(t18:0)	(24:0+O)			3.93289e+06	2.83995e+06	5.2615e+06	2.80822e+06	3.1272e+06	4.18744e+06	2.83706e+06	3.38584e+06	3.09318e+06
309	Hex2Cer(d18:1_16:0)+H	(d18:1)	(16:0)			2.69339e+07	3.00582e+07	3.14989e+07	2.06473e+07	2.24513e+07	2.47781e+07	2.72534e+07	2.11867e+07	2.28277e+07
310	Hex2Cer(d18:1_16:0+O)+H	(d18:1)	(16:0+O)			2.21984e+07	1.59509e+07	1.97751e+07	1.57804e+07	1.60275e+07	1.72944e+07	1.66331e+07	1.66234e+07	1.44977e+07
311	Hex2Cer(d18:1_16:1)+H	(d18:1)	(16:1)			1.16295e+06	993400	918929	1.49536e+06	1.24939e+06	870050	1.64525e+06	549992	475845
313	Hex2Cer(d18:1_22:0)+H	(d18:1)	(22:0)			7.57151e+06	6.09729e+06	3.17839e+06	5.19126e+06	4.28553e+06	5.49953e+06	5.19378e+06	4.87031e+06	4.61188e+06
314	Hex2Cer(d18:1_22:0+O)+H	(d18:1)	(22:0+O)			2.3503e+06	1.83414e+06	3.18485e+06	2.97374e+06	2.59298e+06	3.01584e+06	2.9047e+06	2.80056e+06	2.43973e+06
315	Hex2Cer(d18:1_24:0)+H	(d18:1)	(24:0)			2.08306e+07	1.62009e+07	3.0413e+07	1.39203e+07	1.27129e+07	1.61134e+07	1.44563e+07	1.50181e+07	1.40797e+07
316	Hex2Cer(d18:1_24:0+O)+H	(d18:1)	(24:0+O)			6.95048e+06	5.45062e+06	9.99654e+06	4.34405e+06	4.50607e+06	5.71571e+06	5.83164e+06	4.82001e+06	4.12929e+06
317	Hex2Cer(d18:1_24:1)+H	(d18:1)	(24:1)			7.26278e+06	7.0425e+06	1.08445e+07	5.42691e+06	5.72413e+06	6.96953e+06	7.09384e+06	5.88496e+06	6.04823e+06
318	Hex2Cer(d18:2_16:0)+H	(d18:2)	(16:0)			1.59733e+07	1.37393e+07	1.38771e+07	1.10076e+07	9.29545e+06	1.21049e+07	1.35234e+07	1.03847e+07	1.19244e+07
320	Hex2Cer(d18:2_16:0+O)+H	(d18:2)	(16:0+O)			1.36529e+07	1.00048e+07	1.03691e+07	8.79964e+06	7.81759e+06	9.28837e+06	7.86559e+06	7.58999e+06	7.54327e+06
321	Hex2Cer(d18:2_16:0+O)+H	(d18:2)	(16:0+O)			1.66822e+06	1.45438e+06	1.57267e+06	1.37858e+06	1.32773e+06	1.47917e+06	1.27271e+06	1.30569e+06	1.1315e+06
322	Hex2Cer(d18:2_16:1)+H	(d18:2)	(16:1)			854130	1.08342e+06	736307	556774	453152	525426	515281	445338	448945
323	Hex2Cer(d18:2_22:0)+H	(d18:2)	(22:0)			5.39712e+06	6.1238e+06	1.01449e+07	4.80573e+06	4.44209e+06	5.83374e+06	6.56129e+06	4.24268e+06	5.04897e+06
324	Hex2Cer(d18:2_22:0+O)+H	(d18:2)	(22:0+O)			3.42159e+06	3.04447e+06	5.45747e+06	3.18971e+06	3.21584e+06	3.20022e+06	3.31022e+06	2.87071e+06	2.56516e+06
325	Hex2Cer(d18:2_24:0)+H	(d18:2)	(24:0)			2.51176e+07	2.27901e+07	3.54092e+07	1.89309e+07	1.93678e+07	2.61061e+07	2.94514e+07	2.1632e+07	2.24713e+07
326	Hex2Cer(d18:2_24:0+O)+H	(d18:2)	(24:0+O)			2.06975e+07	1.45125e+07	2.73682e+07	1.45398e+07	1.52485e+07	1.61472e+07	1.50221e+07	1.39624e+07	1.25433e+07
328	Hex2Cer(d34:1)+HCOO	(d18:1)	(16:0)			3.8259e+06	4.1601e+06	5.39251e+06	2.68793e+06	2.99206e+06	4.06436e+06	4.11886e+06	2.15567e+06	3.12473e+06
329	Hex2Cer(d34:1+O)+HCOO	(d18:1)	(16:0+O)			4.2511e+06	2.97677e+06	5.103e+06	3.13833e+06	2.74116e+06	3.0176e+06	2.95177e+06	2.68547e+06	2.35368e+06
330	Hex2Cer(d34:2)+HCOO	(d18:2)	(16:0)			2.78847e+06	2.34345e+06	2.76817e+06	2.20158e+06	2.11488e+06	2.50771e+06	2.67399e+06	2.16049e+06	2.5908e+06
331	Hex2Cer(d34:2+O)+HCOO	(d18:2)	(16:0+O)			2.81193e+06	2.18447e+06	2.85352e+06	2.04954e+06	2.00459e+06	2.34776e+06	2.04797e+06	2.07416e+06	1.8568e+06
332	Hex2Cer(d40:2)+HCOO	(d18:2)	(22:0)			585400	627455	1.15476e+06	410517	425077	550666	659406	347803	550150
333	Hex2Cer(d42:1)+HCOO	(d18:1)	(24:0)			2.38199e+06	2.25227e+06	4.2261e+06	1.76976e+06	1.9029e+06	2.34748e+06	2.47723e+06	2.05224e+06	1.87642e+06
334	Hex2Cer(d42:1+O)+HCOO	(d18:1)	(24:0+O)			1.4006e+06	739149	2.73235e+06	640167	1.05081e+06	856756	1.14538e+06	669667	605402
335	Hex2Cer(d42:2)+HCOO	(d18:1)	(24:1)			1.03565e+06	1.00909e+06	1.77459e+06	848876	872140	1.07705e+06	1.05823e+06	750172	431795
336	Hex2Cer(d42:2)+HCOO	(d18:2)	(24:0)			2.68939e+06	2.39989e+06	5.3411e+06	2.73312e+06	2.34902e+06	3.30026e+06	3.04182e+06	2.32711e+06	2.216e+06
339	Hex2Cer(t18:0_22:0)+H	(t18:0)	(22:0)			960269	757549	1.72056e+06	760528	581269	794298	723422	639593	722051
340	Hex2Cer(t18:0_24:0)+H	(t18:0)	(24:0)			1.79482e+06	1.76401e+06	3.55475e+06	1.42271e+06	1.42059e+06	1.6289e+06	1.76109e+06	1.38844e+06	1.46126e+06
341	Hex2Cer(t18:0_24:1)+H	(t18:0)	(24:1)			1.23493e+06	1.21058e+06	2.06339e+06	886209	955898	866023	802688	1.10108e+06	960259
348	Hex3Cer(d18:1_16:0)+H	(d18:1)	(16:0)			6.13307e+06	3.37746e+06	4.03479e+06	4.12403e+06	3.35884e+06	5.23247e+06	4.53421e+06	4.40575e+06	5.37865e+06
349	Hex3Cer(d18:1_16:0+O)+H	(d18:1)	(16:0+O)			4.95908e+06	2.68343e+06	3.51227e+06	6.6577e+06	4.3842e+06	4.42658e+06	3.23236e+06	5.95353e+06	5.10943e+06
350	Hex3Cer(d34:1)+HCOO	(d18:1)	(16:0)			825042	467068	937482	603691	488188	650243	673004	580120	696787
351	Hex3Cer(d34:1+O)+HCOO	(d18:1)	(16:0+O)			785086	544177	799424	1.08818e+06	734040	1.05607e+06	645105	1.00737e+06	887209
357	Hex3Cer(t18:0_24:0)+H	(t18:0)	(24:0)			6.76085e+06	4.97413e+06	1.10848e+07	4.69427e+06	4.17767e+06	6.19384e+06	5.76941e+06	5.42806e+06	4.79966e+06
359	Hex3Cer(t42:0)+HCOO	(t18:0)	(24:0)			658029	644083	1.41651e+06	587381	445498	730649	687164	637102	439723
363	LdMePE(16:0)-H	(16:0)				806085	683687	1.53982e+06	516389	490036	500439	514016	541626	582945
375	LPC(16:0)+H	(16:0)				1.30083e+09	9.97171e+08	2.35338e+09	6.41609e+08	6.48713e+08	6.78835e+08	6.12478e+08	6.25812e+08	6.78376e+08
385	LPC(16:0e)+H	(16:0e)				4.81625e+08	2.40855e+08	5.22672e+08	8.24582e+07	8.94784e+07	8.37502e+07	7.84285e+07	7.02904e+07	7.80609e+07
388	LPC(16:1)+H	(16:1)				7.17419e+06	3.59712e+06	1.39032e+07	4.16306e+06	5.36389e+06	4.88234e+06	3.69534e+06	3.17055e+06	3.75166e+06
394	LPC(16:1e)+H	(16:1e)				9.88573e+06	7.96843e+06	1.85232e+07	6.6821e+06	8.9184e+06	9.50277e+06	6.1504e+06	5.44548e+06	5.63705e+06
404	LPC(18:0)+H	(18:0)				6.36446e+08	5.54526e+08	1.2585e+09	4.77322e+08	5.1952e+08	5.70795e+08	5.39552e+08	5.61225e+08	5.716e+08
411	LPC(18:0e)+H	(18:0e)				1.65819e+07	1.02848e+07	1.87196e+07	3.82453e+06	4.8114e+06	4.82049e+06	3.98944e+06	4.85518e+06	4.63992e+06
413	LPC(18:1)+H	(18:1)				1.0927e+08	1.07211e+08	2.07852e+08	5.58868e+07	6.5765e+07	6.73325e+07	5.50445e+07	4.81658e+07	4.89163e+07
420	LPC(18:1e)+H	(18:1e)				5.20259e+07	3.50605e+07	6.26729e+07	1.06831e+07	1.27237e+07	1.32629e+07	1.06141e+07	1.01927e+07	9.31874e+06
422	LPC(18:2)+H	(18:2)				1.56505e+08	7.88122e+07	1.6281e+08	8.04667e+07	8.94908e+07	9.97625e+07	7.77224e+07	7.56859e+07	8.53318e+07
430	LPC(18:2e)+H	(18:2e)				7.72858e+06	4.40271e+06	9.40863e+06	2.52674e+06	2.37038e+06	2.29726e+06	1.91401e+06	2.14187e+06	2.33077e+06
436	LPC(18:3)+H	(18:3)				3.17886e+07	2.69818e+07	6.61333e+07	1.72261e+07	1.92339e+07	2.02104e+07	1.86085e+07	1.81762e+07	2.2567e+07
439	LPC(18:3e)+H	(18:3e)				1.10791e+07	6.06999e+06	1.32051e+07	2.10794e+06	2.2346e+06	2.08025e+06	1.79432e+06	1.80449e+06	2.11961e+06
446	LPC(20:0)+H	(20:0)				1.93838e+07	1.34093e+07	2.70498e+07	1.9083e+07	1.68864e+07	1.9651e+07	1.80189e+07	2.08586e+07	2.03397e+07
449	LPC(20:0e)+H	(20:0e)				795784	582217	596586	492872	497457	583236	516315	638641	545354
451	LPC(20:1)+H	(20:1)				1.30222e+07	1.1477e+07	2.46422e+07	7.66675e+06	8.53979e+06	8.05468e+06	6.81523e+06	6.62146e+06	6.45894e+06
454	LPC(20:2)+H	(20:2)				5.3555e+06	3.87575e+06	9.04153e+06	3.20876e+06	3.67739e+06	3.55749e+06	3.23373e+06	3.12912e+06	2.9926e+06
458	LPC(20:3)+H	(20:3)				1.94096e+07	2.00845e+07	4.62006e+07	1.57936e+07	1.76337e+07	1.86096e+07	2.25464e+07	2.95321e+07	2.76255e+07
461	LPC(20:4)+H	(20:4)				7.46789e+07	4.92518e+07	1.06558e+08	3.8185e+07	4.1102e+07	4.27359e+07	4.0863e+07	3.50937e+07	3.39446e+07
468	LPC(20:5)+H	(20:5)				6.38125e+06	2.87446e+06	7.27162e+06	5.18337e+06	4.77882e+06	4.52032e+06	4.42138e+06	3.97111e+06	4.18221e+06
472	LPC(22:0)+H	(22:0)				3.1928e+06	2.28115e+06	2.99589e+06	2.59824e+06	2.59146e+06	2.20531e+06	4.41686e+06	3.2711e+06	4.71153e+06
474	LPC(22:1)+H	(22:1)				1.86822e+06	1.43756e+06	2.53704e+06	1.3512e+06	1.13205e+06	1.38948e+06	1.24167e+06	1.31691e+06	1.30795e+06
475	LPC(22:2)+H	(22:2)				400670	433630	908902	237380	227646	252351	258301	268178	243195
476	LPC(22:3)+H	(22:3)				1.04215e+06	756901	1.64956e+06	925684	944995	1.14125e+06	1.13669e+06	1.19003e+06	1.26297e+06
477	LPC(22:4)+H	(22:4)				674934	411360	919938	243357	279769	274379	187674	214952	220693
479	LPC(22:5)+H	(22:5)				6.95958e+06	3.57149e+06	7.25455e+06	4.50426e+06	4.10241e+06	4.01143e+06	4.09285e+06	3.79893e+06	3.83816e+06
483	LPC(22:6)+H	(22:6)				1.88428e+08	8.00698e+07	1.63462e+08	1.37222e+08	1.34412e+08	1.47058e+08	1.34822e+08	1.34619e+08	1.29057e+08
490	LPC(24:0)+H	(24:0)				6.86902e+06	5.3989e+06	6.73146e+06	5.05444e+06	5.78976e+06	6.58278e+06	6.4495e+06	7.45047e+06	6.97031e+06
491	LPC(24:1)+H	(24:1)				651110	374617	100989	140953	1.38011e+06	1.43013e+06	315434	508888	1.20432e+06
492	LPC(28:0)+H	(28:0)				831335	510366	645917	742757	583085	476710	458813	507828	500735
494	LPE(16:0)+H	(16:0)				6.01596e+07	4.28444e+07	1.13655e+08	2.82233e+07	2.93853e+07	2.90873e+07	2.57665e+07	2.28759e+07	2.51159e+07
499	LPE(16:0e)-H	(16:0e)				705577	448811	956649	330519	338819	349006	264588	269235	318942
500	LPE(16:1)-H	(16:1)				648612	365173	1.04316e+06	323848	413876	341245	324383	202988	254958
501	LPE(16:1e)+Na	(16:1e)				1.04326e+06	805727	1.76587e+06	1.11443e+06	1.33429e+06	1.42382e+06	952675	963390	1.04167e+06
502	LPE(16:1e)-H	(16:1e)				4.56285e+06	3.16204e+06	7.22968e+06	3.76294e+06	4.83457e+06	4.67165e+06	3.27566e+06	3.11103e+06	3.48456e+06
506	LPE(18:0)+H	(18:0)				2.1004e+08	1.66984e+08	3.71875e+08	9.78592e+07	9.777e+07	1.22128e+08	9.49182e+07	8.52213e+07	8.50527e+07
512	LPE(18:0e)-H	(18:0e)				345002	213453	479114	229243	237403	248208	190589	221296	189612
514	LPE(18:1)+H	(18:1)				4.1785e+07	3.30971e+07	7.2659e+07	2.28796e+07	2.67195e+07	2.75821e+07	2.31658e+07	1.93038e+07	1.92337e+07
521	LPE(18:1e)-H	(18:1e)				3.61e+06	2.4948e+06	5.39896e+06	2.46744e+06	3.30387e+06	3.38251e+06	2.6385e+06	2.67323e+06	2.37524e+06
522	LPE(18:2)+H	(18:2)				1.01083e+07	7.79085e+06	1.84157e+07	3.66315e+06	4.23973e+06	4.60357e+06	3.63929e+06	3.25426e+06	3.49319e+06
528	LPE(18:3e)-H	(18:3e)				681225	376151	749006	414160	514935	575711	420397	401609	427844
530	LPE(20:0)-H	(20:0)				360552	278651	447197	194507	194465	211155	172107	173298	169932
531	LPE(20:1)-H	(20:1)				606860	485452	952473	350550	409466	442469	393798	344729	320722
532	LPE(20:3)+H	(20:3)				1.33336e+06	929199	2.06091e+06	508253	518407	492330	463920	379247	401631
534	LPE(20:4)-H	(20:4)				2.78468e+07	2.27823e+07	5.64627e+07	1.15581e+07	1.28523e+07	1.32377e+07	1.14894e+07	1.14888e+07	1.09669e+07
536	LPE(20:5)+H	(20:5)				6.48739e+06	3.54112e+06	9.80923e+06	2.7433e+06	2.72992e+06	2.54971e+06	2.3107e+06	2.27471e+06	2.30708e+06
539	LPE(22:4)+H	(22:4)				1.32048e+06	1.3725e+06	3.00802e+06	206219	258272	214273	169501	139001	169162
541	LPE(22:5)+H	(22:5)				4.12723e+06	3.32e+06	7.75594e+06	1.18913e+06	1.19366e+06	1.05131e+06	1.00818e+06	1.0583e+06	1.05801e+06
543	LPE(22:6)+H	(22:6)				1.10377e+08	7.51157e+07	1.70963e+08	5.57963e+07	5.77266e+07	5.30056e+07	4.33014e+07	4.82591e+07	4.97329e+07
551	LPS(18:0)+H	(18:0)				2.23649e+06	1.24563e+06	2.57282e+06	1.35489e+06	1.53345e+06	1.62235e+06	2.24456e+06	1.22327e+06	1.72793e+06
553	LPS(20:4)+H	(20:4)				135875	106063	193379	232136	260397	217637	303704	254891	307228
554	LSM(d18:1)+H	(d18:1)				151659	768278	2.50279e+06	7364.54	5238.38	0	0	0	3914.97
694	MG(16:0)+NH4	(16:0)				477720	62409.4	463810	169855	112604	111453	121141	115793	110935
695	MG(18:0)+NH4	(18:0)				1.27618e+06	317449	1.06273e+06	527850	347001	339903	448237	436955	378498
696	MG(18:1)+NH4	(18:1)				688361	430104	382145	454628	581143	447570	587397	420902	433043
722	PC(16:0_16:1)+H	(16:0)	(16:1)			6.84143e+08	4.58611e+08	8.79123e+08	5.84188e+08	6.74069e+08	6.94594e+08	5.93833e+08	5.08245e+08	5.6588e+08
731	PC(16:0_18:1)+H	(16:0)	(18:1)			6.23288e+09	6.23612e+09	1.14439e+10	5.67255e+09	7.07126e+09	7.75806e+09	6.62342e+09	6.75357e+09	6.19935e+09
734	PC(16:0_18:1)+Na	(16:0)	(18:1)			2.10166e+07	3.01533e+07	1.00006e+08	2.09937e+06	1.7617e+07	7.55189e+07	9.25771e+07	6.07155e+06	1.24492e+07
746	PC(16:0_20:3)+H	(16:0)	(20:3)			2.5742e+06	1.19936e+06	1.88717e+07	924333	1.47048e+06	4.47965e+06	1.65511e+06	1.81884e+06	3.58611e+06
755	PC(16:0_22:5)+H	(16:0)	(22:5)			1.24628e+08	7.36435e+07	9.18133e+07	1.50787e+08	1.40786e+08	1.4072e+08	1.27275e+08	1.24135e+08	1.36577e+08
766	PC(16:1_18:1)+H	(16:1)	(18:1)			1.44577e+06	1.30306e+06	1.92383e+06	139426	193248	913932	0	112536	186464
774	PC(16:1e_16:0)+H	(16:1e)	(16:0)			1.19224e+08	9.3774e+07	1.39287e+08	8.35516e+07	1.07632e+08	1.02706e+08	9.07767e+07	7.8648e+07	8.92001e+07
778	PC(16:1e_18:2)+H	(16:1e)	(18:2)			8.95332e+07	6.27602e+07	1.11809e+08	9.24867e+07	1.12852e+08	1.23143e+08	9.31051e+07	1.04963e+08	1.00972e+08
782	PC(16:1e_20:5)+H	(16:1e)	(20:5)			2.98002e+07	1.73037e+07	2.80129e+07	3.8624e+07	4.05139e+07	4.94529e+07	4.43383e+07	3.13163e+07	4.12532e+07
788	PC(16:2e_18:0)+H	(16:2e)	(18:0)			6.37706e+07	4.64099e+07	4.44133e+07	4.81387e+07	3.47853e+07	5.24486e+07	5.76297e+07	8.71214e+07	6.38801e+07
815	PC(18:0_18:0)+H	(18:0)	(18:0)			1.12862e+07	8.17217e+06	1.03145e+07	1.34665e+07	1.05643e+07	9.76331e+06	9.23744e+06	1.75524e+06	1.19925e+07
831	PC(18:0_22:4)+H	(18:0)	(22:4)			2.09007e+07	1.83957e+07	2.67686e+07	2.9511e+07	3.052e+07	2.79816e+07	3.28171e+07	3.43185e+07	3.11726e+07
833	PC(18:0_22:5)+H	(18:0)	(22:5)			1.92973e+08	1.67318e+08	3.03724e+08	3.07956e+08	3.0572e+08	3.55963e+08	3.61473e+08	3.39748e+08	3.05475e+08
838	PC(18:0_24:2)+H	(18:0)	(24:2)			3.39567e+06	3.0802e+06	5.8556e+06	3.70437e+06	3.56543e+06	3.79753e+06	2.9203e+06	4.26932e+06	3.65909e+06
853	PC(18:1_22:6)+H	(18:1)	(22:6)			6.85159e+08	5.52098e+08	4.94818e+08	1.15928e+09	1.23954e+09	1.65323e+09	1.40709e+09	1.3235e+09	1.1349e+09
871	PC(18:2e_18:0)+H	(18:2e)	(18:0)			3.06187e+07	2.3432e+07	3.92468e+07	3.20068e+07	3.25782e+07	4.17775e+07	2.9046e+07	3.56863e+07	3.20874e+07
876	PC(18:3_20:4)+H	(18:3)	(20:4)			2.14488e+07	3.08805e+07	4.4332e+07	2.68945e+07	3.38237e+07	4.53983e+07	5.01528e+07	2.50237e+07	2.79746e+07
878	PC(18:3e_16:1)+H	(18:3e)	(16:1)			2.59166e+07	1.63624e+07	2.96935e+07	2.98723e+07	2.89485e+07	2.95696e+07	2.83363e+07	2.57177e+07	2.85445e+07
879	PC(18:3e_18:0)+H	(18:3e)	(18:0)			3.8922e+07	3.03172e+07	5.61845e+07	4.69182e+07	4.27003e+07	4.86443e+07	4.60161e+07	1.27784e+08	4.36851e+07
882	PC(18:3e_18:1)+H	(18:3e)	(18:1)			2.75317e+07	1.60896e+07	3.33719e+07	2.7483e+07	3.03205e+07	3.15707e+07	2.66757e+07	2.59511e+07	2.73905e+07
883	PC(18:3e_18:2)+H	(18:3e)	(18:2)			3.56472e+07	2.15115e+07	2.45578e+07	4.24318e+07	4.11971e+07	4.45268e+07	4.18413e+07	3.94811e+07	3.8703e+07
887	PC(18:4_16:0)+H	(18:4)	(16:0)			7.58764e+06	2.90332e+06	5.68313e+06	9.47831e+06	9.66049e+06	9.97956e+06	7.52996e+06	8.4988e+06	9.65066e+06
888	PC(18:4_22:5)+H	(18:4)	(22:5)			277732	153274	279054	459229	2.20134e+06	579857	344669	2.6013e+06	67894.2
909	PC(20:0e_16:0)+H	(20:0e)	(16:0)			3.91759e+06	3.6252e+06	5.90621e+06	4.03996e+06	3.98678e+06	4.83981e+06	3.71412e+06	4.82861e+06	4.22494e+06
910	PC(20:1_22:6)+H	(20:1)	(22:6)			3.58102e+07	2.50208e+07	3.00942e+07	6.30906e+07	6.19022e+07	7.35122e+07	6.9759e+07	6.79344e+07	5.85496e+07
912	PC(20:1e_16:0)+H	(20:1e)	(16:0)			1.49107e+07	1.0905e+07	1.68573e+07	1.22535e+07	1.31311e+07	1.51427e+07	1.07925e+07	1.39009e+07	1.27556e+07
917	PC(20:2e_16:0)+H	(20:2e)	(16:0)			3.05492e+07	2.50996e+07	3.63879e+07	2.5407e+07	2.98822e+07	3.48407e+07	2.68322e+07	2.83146e+07	2.82708e+07
918	PC(20:2e_18:0)+H	(20:2e)	(18:0)			21174.9	117718	662749	14618.9	0	0	0.108718	0	9829.16
920	PC(20:3_20:4)+HCOO	(20:3)	(20:4)			639618	433264	370112	947262	1.13262e+06	1.10211e+06	1.21043e+06	1.12217e+06	914783
921	PC(20:3e_18:0)+H	(20:3e)	(18:0)			1.52856e+06	1.38022e+06	3.5119e+06	0	0	14038.6	17462.5	21863.4	0
924	PC(20:4e_16:0)+H	(20:4e)	(16:0)			2.1216e+07	1.57036e+07	2.02738e+07	2.9325e+07	2.3076e+07	3.26343e+07	2.70428e+07	2.53904e+07	2.7379e+07
929	PC(20:5_20:4)+H	(20:5)	(20:4)			2.8063e+07	7.16448e+07	3.49391e+07	4.79584e+07	5.16266e+07	6.64029e+07	1.30796e+08	3.42581e+07	4.30433e+07
945	PC(22:5_18:2)+H	(22:5)	(18:2)			2.6563e+07	1.61382e+07	1.81558e+07	4.42419e+07	4.71645e+07	4.54281e+07	5.0471e+07	4.63331e+07	4.76518e+07
947	PC(22:5_20:4)+H	(22:5)	(20:4)			1.74022e+07	1.99809e+07	3.54141e+07	2.95023e+07	3.60542e+07	5.08879e+07	5.30904e+07	3.42707e+07	2.87432e+07
958	PC(24:0)+H	(12:0)	(12:0)			1000000000	1000000000	1000000000	1000000000	1000000000	1000000000	1000000000	1000000000	1000000000
1022	PC(32:0)+H	(16:0)	(16:0)			9.74165e+09	8.6382e+09	1.38939e+10	9.82919e+09	1.02427e+10	1.10959e+10	1.06309e+10	9.80511e+09	9.21587e+09
1025	PC(32:0e)+H	(16:0e)	(16:0)			8.44551e+08	5.69467e+08	1.2261e+09	7.5985e+08	7.2033e+08	8.52744e+08	6.89814e+08	6.77492e+08	7.15917e+08
1064	PC(34:0)+H	(18:0)	(16:0)			1.27523e+09	1.13804e+09	2.1746e+09	1.27345e+09	1.25646e+09	1.52383e+09	1.35844e+09	1.28648e+09	1.19798e+09
1065	PC(34:0e)+H	(18:0e)	(16:0)			6.86251e+07	4.92565e+07	8.69138e+07	5.96204e+07	5.24442e+07	6.64025e+07	5.06728e+07	5.91338e+07	6.21468e+07
1071	PC(34:1e)+H	(18:1e)	(16:0)			1.08879e+09	8.62773e+08	1.50113e+09	9.35801e+08	1.0155e+09	1.06714e+09	8.68079e+08	9.11282e+08	9.30206e+08
1075	PC(34:2)+H	(16:0)	(18:2)			9.34399e+09	8.34449e+09	1.04534e+10	1.07439e+10	1.15702e+10	1.40346e+10	1.32579e+10	1.09305e+10	1.08366e+10
1079	PC(34:2e)+H	(16:0e)	(18:2)			3.40051e+08	2.42932e+08	4.12181e+08	3.70965e+08	3.664e+08	4.32306e+08	3.68195e+08	3.54366e+08	3.68681e+08
1080	PC(34:2e)+H	(16:1e)	(18:1)			1.54856e+08	1.13256e+08	2.44149e+08	1.37628e+08	1.61684e+08	1.80393e+08	1.41038e+08	1.42269e+08	1.39788e+08
1083	PC(34:3)+H	(16:1)	(18:2)			1.63623e+08	1.0346e+08	1.28189e+08	1.94965e+08	2.13481e+08	2.16264e+08	1.69551e+08	1.76241e+08	1.97377e+08
1084	PC(34:3)+H	(16:0)	(18:3)			1.64813e+08	1.02113e+08	1.98111e+08	2.19033e+08	2.18438e+08	1.32096e+08	1.94272e+08	2.04412e+08	2.1231e+08
1130	PC(36:1)+H	(18:0)	(18:1)			2.13014e+09	1.77118e+09	3.73858e+09	2.37535e+09	2.62304e+09	2.56101e+09	2.17736e+09	2.5005e+09	2.06105e+09
1132	PC(36:2)+H	(18:1)	(18:1)			1.15197e+09	1.09799e+09	1.6661e+09	9.49352e+08	1.19821e+09	1.28324e+09	1.07354e+09	1.10896e+09	9.53305e+08
1133	PC(36:2)+H	(18:0)	(18:2)			4.96793e+09	4.76398e+09	8.88386e+09	6.00182e+09	6.53155e+09	8.6099e+09	7.48506e+09	6.72711e+09	6.75037e+09
1138	PC(36:3)+H	(18:1)	(18:2)			2.42481e+09	2.18106e+09	2.51126e+09	2.58729e+09	2.96925e+09	3.71503e+09	3.09882e+09	3.08577e+09	2.7647e+09
1139	PC(36:3)+H	(18:1)	(18:2)			1.02859e+09	9.65225e+08	1.75923e+09	1.19503e+09	1.29282e+09	1.49744e+09	1.58106e+09	1.26662e+09	1.33023e+09
1142	PC(36:3e)+H	(18:1e)	(18:2)			6.46977e+07	5.78862e+07	7.9401e+07	5.82991e+07	7.4123e+07	8.80161e+07	7.05473e+07	6.91829e+07	7.24784e+07
1143	PC(36:4)+H	(18:2)	(18:2)			9.88593e+08	7.49006e+08	8.82577e+08	1.26892e+09	1.30684e+09	1.5759e+09	1.38542e+09	1.3183e+09	1.38021e+09
1145	PC(36:4)+H	(16:0)	(20:4)			5.61007e+09	4.56103e+09	7.2446e+09	5.68833e+09	5.88315e+09	8.82722e+09	6.506e+09	5.48959e+09	7.27267e+09
1147	PC(36:4e)+H	(16:0e)	(20:4)			3.95657e+08	3.16329e+08	5.04724e+08	5.5672e+08	5.44004e+08	5.79299e+08	5.56685e+08	4.51112e+08	5.00028e+08
1149	PC(36:5)+H	(18:3)	(18:2)			5.18526e+07	2.95804e+07	2.80576e+07	4.89108e+07	5.54875e+07	5.92465e+07	4.28093e+07	5.37655e+07	5.66836e+07
1150	PC(36:5)+H	(16:1)	(20:4)			4.23294e+07	2.68463e+07	2.829e+07	4.40287e+07	4.73133e+07	4.48734e+07	3.96329e+07	3.82697e+07	3.84047e+07
1151	PC(36:5)+H	(16:0)	(20:5)			8.6123e+08	4.38746e+08	6.08577e+08	1.20816e+09	9.79652e+08	9.34175e+08	1.2275e+09	1.16463e+09	1.20027e+09
1154	PC(36:5e)+H	(16:0e)	(20:5)			5.15473e+07	3.44351e+07	5.21469e+07	7.5526e+07	6.62821e+07	8.14724e+07	7.3934e+07	6.99116e+07	7.27081e+07
1155	PC(36:5e)+H	(16:1e)	(20:4)			2.44892e+08	2.16922e+08	3.83699e+08	2.95513e+08	3.56599e+08	3.98229e+08	3.62543e+08	3.41363e+08	3.30372e+08
1199	PC(38:2)+H	(20:0)	(18:2)			2.5385e+08	1.87259e+08	3.73675e+08	2.84133e+08	2.70827e+08	3.10666e+08	2.78576e+08	3.1112e+08	2.92557e+08
1202	PC(38:3)+H	(18:0)	(20:3)			8.27148e+08	6.6276e+08	1.22809e+09	1.09009e+09	1.10913e+09	1.23409e+09	1.2062e+09	1.08833e+09	1.10425e+09
1204	PC(38:3)+K	(18:0)	(20:3)			1.52654e+07	1.81318e+07	2.15919e+07	2.50908e+07	2.7579e+07	3.25547e+07	3.87933e+07	2.647e+07	2.62512e+07
1206	PC(38:4)+H	(16:0)	(22:4)			3.53862e+07	2.74162e+07	6.35396e+07	5.15705e+07	5.10871e+07	6.55334e+07	5.91038e+07	4.90627e+07	4.34406e+07
1207	PC(38:4)+H	(18:0)	(20:4)			3.20561e+09	2.71325e+09	5.38003e+09	4.35728e+09	4.45507e+09	5.34971e+09	4.97287e+09	4.59503e+09	4.52825e+09
1209	PC(38:4e)+H	(18:0e)	(20:4)			3.52612e+07	3.15405e+07	5.37472e+07	4.77172e+07	5.59915e+07	6.86335e+07	4.85887e+07	6.51041e+07	4.70721e+07
1212	PC(38:5)+H	(18:1)	(20:4)			1.35816e+09	1.16588e+09	1.36213e+09	1.93136e+09	2.10041e+09	4.94511e+09	2.57907e+09	4.2519e+09	1.87865e+09
1213	PC(38:5)+H	(18:0)	(20:5)			3.36375e+08	1.98965e+08	3.4971e+08	4.20566e+08	4.1323e+08	4.63972e+08	5.13024e+08	4.44779e+08	4.19457e+08
1218	PC(38:5e)+H	(18:1e)	(20:4)			4.51308e+07	3.24885e+07	5.95181e+07	6.01866e+07	6.1464e+07	7.477e+07	6.49339e+07	6.79191e+07	5.88989e+07
1220	PC(38:6)+H	(18:2)	(20:4)			6.82695e+08	4.67396e+08	4.17792e+08	1.03841e+09	1.07376e+09	1.17821e+09	8.39831e+08	7.64522e+08	7.52837e+08
1221	PC(38:6)+H	(16:0)	(22:6)			1.09927e+10	8.31243e+09	1.27087e+10	1.82123e+10	1.79075e+10	2.20252e+10	1.85359e+10	1.45049e+10	1.55433e+10
1225	PC(38:6e)+H	(16:0e)	(22:6)			9.51966e+09	6.12097e+09	1.17403e+10	1.22232e+10	1.20534e+10	1.44727e+10	1.27203e+10	1.28693e+10	1.2956e+10
1233	PC(38:7)+H	(20:5)	(18:2)			7.67719e+07	3.07104e+07	3.01705e+07	1.02558e+08	9.71042e+07	9.93068e+07	9.72521e+07	1.12543e+08	1.03137e+08
1234	PC(38:7)+H	(16:1)	(22:6)			8.90025e+07	4.32344e+07	4.39276e+07	1.5233e+08	1.42753e+08	1.27793e+08	1.13303e+08	1.25533e+08	1.22716e+08
1240	PC(38:7e)+H	(16:1e)	(22:6)			4.41612e+08	2.09926e+08	2.54552e+08	6.26851e+08	6.64146e+08	6.51284e+08	5.63315e+08	5.49186e+08	6.52614e+08
1241	PC(38:7e)+H	(18:3e)	(20:4)			7.80925e+07	4.18945e+07	4.87947e+07	1.69226e+08	1.42106e+08	1.82331e+08	1.36625e+08	1.46019e+08	1.59516e+08
1283	PC(40:2)+H	(22:0)	(18:2)			1.37869e+07	9.1234e+06	2.04692e+07	1.3374e+07	1.36799e+07	1.52558e+07	1.24301e+07	1.48019e+07	1.45513e+07
1288	PC(40:3)+H	(22:1)	(18:2)			2.88382e+07	2.03803e+07	3.62207e+07	5.26005e+07	2.93225e+07	3.26213e+07	3.16818e+07	3.61962e+07	3.37501e+07
1295	PC(40:4)+H	(20:0)	(20:4)			6.10004e+07	3.77609e+07	8.8448e+07	8.10656e+07	7.58692e+07	7.92356e+07	7.5907e+07	8.70768e+07	8.22889e+07
1306	PC(40:6)+H	(20:2)	(20:4)			7.79556e+07	6.72281e+07	7.75176e+07	1.6356e+08	1.55603e+08	1.53109e+08	1.66816e+08	1.66381e+08	1.37738e+08
1307	PC(40:6)+H	(18:0)	(22:6)			2.62397e+09	1.82992e+09	3.64423e+09	4.21838e+09	4.17257e+09	5.21812e+09	4.74056e+09	4.57226e+09	4.04259e+09
1313	PC(40:6e)+H	(18:0e)	(22:6)			5.01983e+08	2.71878e+08	5.13232e+08	7.60371e+08	6.90523e+08	8.19182e+08	6.92302e+08	8.42606e+08	7.95732e+08
1318	PC(40:7e)+H	(18:1e)	(22:6)			1.15664e+09	7.85211e+08	9.09495e+08	1.76166e+09	1.81441e+09	2.22524e+09	1.80347e+09	1.96646e+09	1.84965e+09
1324	PC(40:8)+H	(18:2)	(22:6)			6.65151e+08	3.86872e+08	3.05778e+08	1.10057e+09	1.1324e+09	1.28859e+09	1.14952e+09	1.18172e+09	1.11296e+09
1328	PC(40:8e)+H	(18:2e)	(22:6)			2.03642e+08	1.67909e+08	1.37169e+08	3.33799e+08	3.64601e+08	4.44396e+08	4.10137e+08	3.58898e+08	3.50415e+08
1329	PC(40:9)+H	(18:3)	(22:6)			2.19721e+07	8.40333e+06	7.27048e+06	4.13516e+07	3.81614e+07	4.18779e+07	3.8669e+07	3.63379e+07	4.01345e+07
1334	PC(40:9e)+H	(18:3e)	(22:6)			9.9523e+07	5.08297e+07	3.62958e+07	2.07294e+08	1.77651e+08	2.55267e+08	1.87109e+08	2.36207e+08	2.04748e+08
1351	PC(42:10)+H	(20:4)	(22:6)			6.53049e+07	3.00348e+07	1.56547e+07	1.15325e+08	1.10455e+08	1.31679e+08	1.26142e+08	1.39842e+08	1.19038e+08
1356	PC(42:11)+H	(20:5)	(22:6)			7.34952e+06	2.0953e+06	1.01977e+06	1.24646e+07	1.24913e+07	1.17679e+07	1.36614e+07	1.45762e+07	1.31987e+07
1369	PC(42:5)+H	(22:1)	(20:4)			2.80582e+07	1.45491e+07	2.70067e+07	3.05958e+07	2.73484e+07	3.11782e+07	2.98422e+07	3.44882e+07	3.16197e+07
1372	PC(42:6)+H	(20:0)	(22:6)			2.3544e+07	1.72365e+07	3.85709e+07	4.25343e+07	3.93948e+07	5.07885e+07	4.56678e+07	4.58144e+07	4.64606e+07
1380	PC(42:8)+H	(20:2)	(22:6)			2.28293e+07	1.52305e+07	1.49546e+07	4.20138e+07	4.40718e+07	5.86118e+07	6.03144e+07	5.28868e+07	4.19955e+07
1393	PC(44:12)+H	(22:6)	(22:6)			2.3934e+07	8.23363e+06	3.24627e+06	4.1538e+07	4.43729e+07	4.41025e+07	4.00733e+07	5.46368e+07	4.51052e+07
1418	PE(16:0_16:0)+H	(16:0)	(16:0)			1.66429e+07	1.34104e+07	2.76652e+07	1.56452e+07	1.54933e+07	1.828e+07	1.33285e+07	1.4697e+07	1.38589e+07
1420	PE(16:0_16:1)+H	(16:0)	(16:1)			6.56996e+06	4.50484e+06	7.60909e+06	4.92658e+06	5.79472e+06	5.03918e+06	4.52093e+06	3.91737e+06	4.02199e+06
1423	PE(16:0_18:1)+Na	(16:0)	(18:1)			7.33565e+08	4.99806e+08	7.83773e+08	1.07599e+09	1.06634e+09	1.2071e+09	1.10791e+09	1.01686e+09	1.06684e+09
1426	PE(16:0_18:2)+H	(16:0)	(18:2)			2.3797e+08	1.53688e+08	2.76294e+08	2.56685e+08	2.35714e+08	3.12839e+08	2.60715e+08	2.38564e+08	2.80999e+08
1428	PE(16:0_20:3)+Na	(16:0)	(20:3)			5.45769e+08	3.36641e+08	6.15586e+08	8.57241e+08	9.24611e+08	1.06852e+09	1.01103e+09	9.35386e+08	8.44062e+08
1429	PE(16:0_20:4)+H	(16:0)	(20:4)			7.27594e+08	4.98737e+08	8.56394e+08	1.06881e+09	1.0734e+09	1.21786e+09	1.13178e+09	1.02064e+09	1.05957e+09
1433	PE(16:0_20:5)+H	(16:0)	(20:5)			1.91944e+08	8.5246e+07	1.61414e+08	2.819e+08	2.52109e+08	2.68794e+08	2.5395e+08	2.62867e+08	2.83887e+08
1436	PE(16:0_22:6)+H	(16:0)	(22:6)			5.45966e+08	3.36778e+08	6.15681e+08	8.56641e+08	8.72271e+08	1.06895e+09	1.01134e+09	9.35883e+08	8.44062e+08
1439	PE(16:0e_18:2)+H	(16:0e)	(18:2)			4.81185e+06	2.98872e+06	6.49033e+06	4.77167e+06	4.72912e+06	5.40788e+06	4.21665e+06	4.76042e+06	5.53946e+06
1440	PE(16:0e_22:6)-H	(16:0e)	(22:6)			3.42464e+06	1.85826e+06	3.31926e+06	5.65413e+06	5.86214e+06	7.34776e+06	6.91047e+06	5.56727e+06	5.98936e+06
1441	PE(16:0p_18:1)+H	(16:0p)	(18:1)			9.64218e+07	7.68476e+07	1.30165e+08	1.00362e+08	1.13259e+08	1.37226e+08	1.10378e+08	1.03082e+08	1.02512e+08
1442	PE(16:0p_18:2)+H	(16:0p)	(18:2)			4.34399e+07	2.57347e+07	4.89937e+07	5.17695e+07	5.83521e+07	6.37235e+07	4.30483e+07	4.60191e+07	4.63651e+07
1444	PE(16:0p_20:1)+H	(16:0p)	(20:1)			2.35795e+07	1.77065e+07	2.95532e+07	2.73089e+07	2.70614e+07	3.54452e+07	2.67476e+07	2.91714e+07	2.8097e+07
1445	PE(16:0p_20:3)+H	(16:0p)	(20:3)			927976	715318	1.21994e+06	1.23503e+06	1.53266e+06	1.80184e+06	1.73705e+06	1.3906e+06	1.38341e+06
1447	PE(16:0p_20:4)+H	(16:0p)	(20:4)			3.79374e+08	2.54901e+08	4.85923e+08	5.28784e+08	6.13723e+08	6.65044e+08	6.2049e+08	5.83012e+08	5.57428e+08
1450	PE(16:0p_20:5)+H	(16:0p)	(20:5)			4.41679e+07	2.01657e+07	3.64401e+07	6.93419e+07	7.28294e+07	7.49871e+07	7.32199e+07	6.77245e+07	6.16373e+07
1451	PE(16:0p_22:4)+H	(16:0p)	(22:4)			1.54544e+07	1.08619e+07	1.59377e+07	2.05885e+07	2.55621e+07	2.24817e+07	2.12527e+07	2.05585e+07	2.28363e+07
1452	PE(16:0p_22:6)+H	(16:0p)	(22:6)			2.82208e+08	1.69792e+08	3.25423e+08	6.3832e+08	6.5854e+08	7.31754e+08	6.37401e+08	6.43305e+08	6.79867e+08
1454	PE(16:1_18:1)+Na	(16:1)	(18:1)			3.19065e+07	1.77902e+07	1.67548e+07	3.94835e+07	4.38417e+07	4.01822e+07	4.71521e+07	4.309e+07	3.68376e+07
1456	PE(16:1_18:2)+H	(16:1)	(18:2)			1.21029e+07	8.4474e+06	9.77781e+06	1.39538e+07	1.61891e+07	1.53178e+07	1.52973e+07	1.1092e+07	1.28928e+07
1459	PE(16:1_20:4)+H	(16:1)	(20:4)			3.21864e+07	1.75492e+07	1.70692e+07	4.13259e+07	4.71952e+07	3.99376e+07	4.81705e+07	3.96444e+07	3.56062e+07
1463	PE(16:1_20:5)+H	(16:1)	(20:5)			2.81465e+06	1.03538e+06	1.0475e+06	4.47057e+06	4.45434e+06	3.83248e+06	4.07349e+06	3.73253e+06	4.04043e+06
1466	PE(16:1_22:6)+H	(16:1)	(22:6)			3.29497e+07	1.25556e+07	1.33842e+07	5.36434e+07	5.12165e+07	4.87687e+07	4.6796e+07	4.36354e+07	4.55252e+07
1469	PE(16:1e_18:1)-H	(16:1e)	(18:1)			1.46437e+07	1.31072e+07	2.3828e+07	1.53835e+07	1.65453e+07	2.10368e+07	1.96554e+07	1.54752e+07	1.6132e+07
1470	PE(16:1e_18:2)-H	(16:1e)	(18:2)			4.48807e+06	3.31853e+06	5.85155e+06	5.52179e+06	6.16332e+06	8.71488e+06	7.23864e+06	6.18156e+06	6.89097e+06
1471	PE(16:1e_20:3)-H	(16:1e)	(20:3)			965243	859411	1.03531e+06	1.39741e+06	1.81975e+06	1.90786e+06	1.73938e+06	1.20206e+06	1.31149e+06
1472	PE(16:1e_20:4)-H	(16:1e)	(20:4)			4.05574e+07	2.71971e+07	5.1827e+07	5.72539e+07	6.28137e+07	7.64624e+07	7.57219e+07	6.12366e+07	6.2902e+07
1473	PE(16:1e_20:5)-H	(16:1e)	(20:5)			5.66516e+06	3.2113e+06	4.20389e+06	8.13742e+06	8.06404e+06	9.33896e+06	8.32734e+06	7.94573e+06	8.39869e+06
1474	PE(16:1e_22:4)-H	(16:1e)	(22:4)			2.45569e+06	1.98471e+06	3.23915e+06	3.62933e+06	4.23977e+06	3.73685e+06	4.00921e+06	3.85498e+06	4.57605e+06
1475	PE(16:1e_22:6)-H	(16:1e)	(22:6)			3.16926e+07	2.49515e+07	4.63754e+07	7.62641e+07	8.13327e+07	9.08272e+07	9.01632e+07	7.16679e+07	8.42903e+07
1491	PE(18:0_16:0)+H	(18:0)	(16:0)			9.86477e+06	7.22402e+06	1.61994e+07	8.08798e+06	7.61172e+06	1.05417e+07	8.49431e+06	7.79856e+06	7.9216e+06
1493	PE(18:0_18:0)+H	(18:0)	(18:0)			1.14544e+06	800903	1.95266e+06	1.22287e+06	1.10729e+06	1.12922e+06	1.18868e+06	1.39976e+06	1.2518e+06
1496	PE(18:0_18:1)+Na	(18:0)	(18:1)			2.49192e+09	1.80851e+09	3.67657e+09	3.22579e+09	3.59938e+09	4.33165e+09	3.87169e+09	3.72605e+09	3.25421e+09
1500	PE(18:0_18:2)+H	(18:0)	(18:2)			4.95628e+08	3.42543e+08	6.39903e+08	5.21101e+08	4.91156e+08	6.39344e+08	5.88699e+08	5.22985e+08	5.29945e+08
1503	PE(18:0_18:3)-H	(18:0)	(18:3)			452424	294130	196602	498810	440343	307112	489282	572013	498286
1504	PE(18:0_20:1)+H	(18:0)	(20:1)			6.80168e+06	5.22003e+06	1.04615e+07	6.431e+06	6.54931e+06	8.14849e+06	7.09596e+06	7.10536e+06	6.44463e+06
1506	PE(18:0_20:3)+H	(18:0)	(20:3)			6.70377e+07	5.23684e+07	9.34496e+07	7.90635e+07	7.74497e+07	8.72197e+07	8.83614e+07	7.07918e+07	7.56083e+07
1509	PE(18:0_20:4)+H	(18:0)	(20:4)			2.60939e+09	1.81656e+09	3.69869e+09	3.5716e+09	3.55335e+09	4.2446e+09	4.13019e+09	3.68467e+09	3.25421e+09
1514	PE(18:0_20:5)+H	(18:0)	(20:5)			2.10448e+08	1.08015e+08	2.30615e+08	3.282e+08	2.93342e+08	3.77582e+08	3.44706e+08	3.19438e+08	2.8357e+08
1518	PE(18:0_22:4)+H	(18:0)	(22:4)			1.69365e+07	1.27007e+07	2.17993e+07	2.05222e+07	2.16676e+07	2.40043e+07	2.19685e+07	2.20044e+07	2.10649e+07
1520	PE(18:0_22:5)-H	(18:0)	(22:5)			1.19038e+06	948846	1.60148e+06	1.66681e+06	1.74315e+06	2.28862e+06	2.33373e+06	1.97908e+06	2.05937e+06
1521	PE(18:0_22:6)+H	(18:0)	(22:6)			6.54508e+08	4.09257e+08	9.12773e+08	9.87074e+08	9.81239e+08	1.23721e+09	1.10933e+09	1.09883e+09	1.03399e+09
1524	PE(18:0e_18:2)+H	(18:0e)	(18:2)			4.81126e+06	3.36999e+06	6.16734e+06	5.59334e+06	5.71295e+06	6.67041e+06	5.23082e+06	5.46517e+06	5.7688e+06
1525	PE(18:0e_20:4)-H	(18:0e)	(20:4)			2.59914e+06	1.90914e+06	3.7038e+06	3.97789e+06	3.27332e+06	5.26135e+06	3.7818e+06	4.05951e+06	3.85735e+06
1526	PE(18:0e_22:6)-H	(18:0e)	(22:6)			913304	503088	1.3339e+06	1.11352e+06	1.43213e+06	2.04999e+06	824321	1.1334e+06	1.27417e+06
1527	PE(18:0p_16:0)+H	(18:0p)	(16:0)			2.45535e+06	1.97613e+06	3.31773e+06	2.6516e+06	2.64074e+06	4.00647e+06	2.52459e+06	2.7295e+06	2.60488e+06
1528	PE(18:0p_18:0)+H	(18:0p)	(18:0)			399361	326115	600620	437651	381064	678997	434310	469098	503118
1529	PE(18:0p_20:1)+H	(18:0p)	(20:1)			2.34997e+06	2.03731e+06	3.72325e+06	3.20114e+06	2.95424e+06	3.92409e+06	3.09945e+06	3.23957e+06	3.32093e+06
1530	PE(18:0p_20:3)+H	(18:0p)	(20:3)			4.55385e+06	2.52213e+06	5.0521e+06	6.4388e+06	6.22872e+06	7.45585e+06	6.12109e+06	5.89722e+06	6.43794e+06
1532	PE(18:0p_20:4)+H	(18:0p)	(20:4)			3.12039e+08	2.05062e+08	3.54875e+08	4.56283e+08	4.31556e+08	5.79118e+08	4.77217e+08	4.82193e+08	4.35699e+08
1533	PE(18:0p_20:5)+H	(18:0p)	(20:5)			3.23026e+07	1.75081e+07	3.16311e+07	5.35116e+07	4.45602e+07	6.48069e+07	5.07116e+07	5.7608e+07	4.88141e+07
1534	PE(18:0p_22:4)+H	(18:0p)	(22:4)			5.34632e+06	3.92244e+06	5.78071e+06	8.63277e+06	8.05737e+06	1.0646e+07	8.85224e+06	9.65463e+06	8.70658e+06
1535	PE(18:0p_22:5)+H	(18:0p)	(22:5)			1.67283e+07	1.00328e+07	1.73073e+07	3.18657e+07	2.98898e+07	3.62061e+07	3.11999e+07	3.39825e+07	3.08994e+07
1536	PE(18:0p_22:6)+H	(18:0p)	(22:6)			3.34428e+08	1.94237e+08	4.08915e+08	6.75357e+08	6.13147e+08	8.20993e+08	7.08552e+08	7.34815e+08	6.84689e+08
1538	PE(18:1_18:1)+Na	(18:1)	(18:1)			1.97182e+08	1.02287e+08	2.16767e+08	3.16405e+08	2.92608e+08	3.5593e+08	3.26327e+08	3.53437e+08	2.8273e+08
1541	PE(18:1_18:2)+H	(18:1)	(18:2)			2.33269e+08	2.06819e+08	2.58249e+08	2.57722e+08	2.8045e+08	3.84561e+08	3.26123e+08	2.99783e+08	2.72362e+08
1546	PE(18:1_20:3)-H	(18:1)	(20:3)			767681	203764	534897	1.35594e+06	2.0668e+06	2.77693e+06	2.61158e+06	1.70827e+06	1.31529e+06
1547	PE(18:1_20:4)+K	(18:1)	(20:4)			9.31906e+06	1.97899e+07	1.75698e+07	1.40101e+07	1.77677e+07	2.57461e+07	2.96893e+07	1.78772e+07	1.43482e+07
1550	PE(18:1_20:4)-H	(18:1)	(20:4)			5.30967e+07	5.0652e+07	5.94987e+07	7.42537e+07	8.98439e+07	1.16069e+08	1.16812e+08	8.3823e+07	8.86774e+07
1551	PE(18:1_20:5)+H	(18:1)	(20:5)			7.16533e+07	3.25621e+07	2.92528e+07	9.22154e+07	8.73682e+07	1.05417e+08	1.04424e+08	1.08181e+08	1.02192e+08
1554	PE(18:1_22:6)+H	(18:1)	(22:6)			4.0196e+08	2.79221e+08	2.39194e+08	6.7772e+08	6.71876e+08	8.45928e+08	8.0609e+08	7.30305e+08	6.7555e+08
1559	PE(18:1e_18:1)+Na	(18:1e)	(18:1)			2.87022e+08	1.88971e+08	3.28877e+08	4.27382e+08	4.11522e+08	5.12606e+08	4.36034e+08	4.6261e+08	4.12596e+08
1562	PE(18:1e_18:2)-H	(18:1e)	(18:2)			4.07055e+06	3.44547e+06	5.89037e+06	6.43082e+06	6.29745e+06	9.79698e+06	6.60847e+06	6.68894e+06	7.60193e+06
1563	PE(18:1e_20:3)-H	(18:1e)	(20:3)			653390	427512	793857	968982	1.02157e+06	1.18983e+06	971348	1.09394e+06	1.03812e+06
1565	PE(18:1e_20:4)-H	(18:1e)	(20:4)			3.68509e+07	3.1086e+07	6.0975e+07	6.41641e+07	6.25533e+07	8.60889e+07	7.516e+07	6.62494e+07	6.22146e+07
1566	PE(18:1e_20:5)-H	(18:1e)	(20:5)			4.64719e+06	2.55413e+06	5.3469e+06	8.52093e+06	8.2046e+06	1.01562e+07	9.22542e+06	7.99262e+06	6.88918e+06
1568	PE(18:1e_22:5)-H	(18:1e)	(22:5)			2.15846e+06	1.65075e+06	2.83203e+06	5.0979e+06	4.53899e+06	6.59885e+06	4.81633e+06	5.27712e+06	5.43356e+06
1570	PE(18:1e_22:6)-H	(18:1e)	(22:6)			4.18915e+07	3.10028e+07	6.1145e+07	8.20209e+07	7.9089e+07	1.00402e+08	9.40305e+07	8.93597e+07	7.84747e+07
1571	PE(18:1p_18:1)+H	(18:1p)	(18:1)			2.02736e+07	1.76813e+07	2.42486e+07	2.46478e+07	2.50395e+07	2.91137e+07	2.52512e+07	2.25127e+07	2.35502e+07
1572	PE(18:1p_18:2)+H	(18:1p)	(18:2)			4.67179e+07	3.13406e+07	4.83766e+07	5.67006e+07	5.82727e+07	6.76866e+07	5.5653e+07	5.29059e+07	5.69181e+07
1574	PE(18:1p_20:1)+H	(18:1p)	(20:1)			3.34767e+06	2.84316e+06	4.44072e+06	4.5831e+06	4.65449e+06	5.23215e+06	4.64311e+06	3.70862e+06	4.50223e+06
1575	PE(18:1p_20:4)+H	(18:1p)	(20:4)			1.36353e+08	9.3173e+07	1.00815e+08	1.94122e+08	2.09034e+08	2.32889e+08	2.18605e+08	1.9903e+08	2.0191e+08
1576	PE(18:1p_22:5)+H	(18:1p)	(22:5)			2.47086e+07	1.52782e+07	1.34931e+07	4.59719e+07	4.64722e+07	4.93002e+07	4.81627e+07	3.71615e+07	4.75231e+07
1578	PE(18:1p_22:6)+H	(18:1p)	(22:6)			2.99597e+08	2.04789e+08	1.75241e+08	6.13161e+08	6.01565e+08	7.16983e+08	6.85283e+08	6.05769e+08	5.72693e+08
1581	PE(18:2_18:2)+Na	(18:2)	(18:2)			3.29015e+07	1.27615e+07	1.33031e+07	5.32287e+07	5.15008e+07	4.87465e+07	4.66169e+07	4.36244e+07	4.58493e+07
1584	PE(18:2_20:4)+H	(18:2)	(20:4)			1.03724e+08	7.58688e+07	6.59137e+07	1.84342e+08	1.68824e+08	1.84682e+08	1.90209e+08	2.00012e+08	1.71497e+08
1587	PE(18:2_22:6)+H	(18:2)	(22:6)			6.04563e+07	3.62993e+07	2.80551e+07	1.33766e+08	1.19462e+08	1.45321e+08	1.67637e+08	1.28185e+08	1.68641e+08
1592	PE(18:2e_18:1)-H	(18:2e)	(18:1)			2.76445e+06	2.86204e+06	4.29367e+06	3.56875e+06	4.12892e+06	5.06783e+06	4.4851e+06	3.29836e+06	3.66718e+06
1593	PE(18:2e_20:1)-H	(18:2e)	(20:1)			408899	354426	668936	708920	672625	753999	663507	539395	571009
1594	PE(18:2e_20:4)-H	(18:2e)	(20:4)			1.42868e+07	1.14383e+07	1.49489e+07	2.4078e+07	2.50999e+07	3.12474e+07	2.90106e+07	2.56936e+07	2.41369e+07
1595	PE(18:2e_20:5)-H	(18:2e)	(20:5)			1.04798e+06	744771	585294	1.28331e+06	2.24922e+06	2.10046e+06	3.30113e+06	1.4739e+06	1.02757e+06
1596	PE(18:2e_22:6)-H	(18:2e)	(22:6)			3.52699e+07	2.18767e+07	1.76721e+07	5.78208e+07	6.03859e+07	8.11572e+07	7.82824e+07	6.37855e+07	6.65202e+07
1597	PE(18:2p_18:2)+H	(18:2p)	(18:2)			1.03039e+07	6.06648e+06	6.94922e+06	1.29048e+07	1.23604e+07	1.68719e+07	1.50553e+07	1.38645e+07	1.35434e+07
1598	PE(18:2p_20:4)+H	(18:2p)	(20:4)			1.77899e+07	1.08836e+07	7.39564e+06	3.34149e+07	2.82531e+07	3.7688e+07	3.86388e+07	3.44178e+07	2.81259e+07
1599	PE(18:2p_22:6)+H	(18:2p)	(22:6)			9.45392e+07	5.31269e+07	3.32197e+07	2.71871e+08	1.9544e+08	2.73943e+08	2.22746e+08	2.4402e+08	2.28388e+08
1601	PE(18:3e_20:4)-H	(18:3e)	(20:4)			1.51386e+06	1.48572e+06	981238	3.24248e+06	3.54708e+06	4.84926e+06	4.46739e+06	3.65085e+06	3.34503e+06
1602	PE(18:3e_22:6)-H	(18:3e)	(22:6)			1.17444e+07	6.9479e+06	4.93324e+06	2.50902e+07	2.28228e+07	3.11675e+07	3.05896e+07	2.91282e+07	2.90305e+07
1611	PE(20:0_18:1)+Na	(20:0)	(18:1)			1.71375e+07	1.06665e+07	2.01821e+07	2.4363e+07	2.4613e+07	2.93153e+07	2.55305e+07	2.68193e+07	2.45456e+07
1612	PE(20:0_18:2)-H	(20:0)	(18:2)			209210	187045	563280	896275	772578	446255	313425	430445	914092
1613	PE(20:0_20:3)+Na	(20:0)	(20:3)			2.88606e+06	1.76232e+06	3.57597e+06	5.89789e+06	5.59412e+06	6.19555e+06	6.08037e+06	6.95638e+06	5.96654e+06
1614	PE(20:0_20:4)+H	(20:0)	(20:4)			2.06557e+07	1.36575e+07	2.58938e+07	3.12625e+07	2.96944e+07	3.61056e+07	3.41125e+07	3.24071e+07	3.02146e+07
1616	PE(20:0_22:6)-H	(20:0)	(22:6)			538623	296989	688903	898307	967676	1.14014e+06	1.09795e+06	1.00345e+06	1.00715e+06
1617	PE(20:0p_18:2)+H	(20:0p)	(18:2)			2.00778e+06	1.25658e+06	1.96049e+06	2.1118e+06	2.83887e+06	3.22126e+06	2.63421e+06	2.9921e+06	3.39155e+06
1618	PE(20:0p_20:4)+H	(20:0p)	(20:4)			1.02534e+07	6.26516e+06	1.24624e+07	1.61293e+07	1.58002e+07	2.12565e+07	1.82593e+07	2.09102e+07	1.71214e+07
1619	PE(20:0p_22:6)+H	(20:0p)	(22:6)			8.38978e+06	5.24892e+06	8.8584e+06	1.79904e+07	1.48336e+07	2.44377e+07	1.88896e+07	2.06621e+07	1.92758e+07
1620	PE(20:1_18:1)+H	(20:1)	(18:1)			6.12522e+06	5.75709e+06	8.23795e+06	6.41976e+06	8.03946e+06	8.32117e+06	6.78252e+06	7.70099e+06	6.41023e+06
1622	PE(20:1_20:4)+H	(20:1)	(20:4)			5.59053e+07	3.66733e+07	6.16827e+07	8.36885e+07	7.963e+07	9.13139e+07	9.26869e+07	9.07516e+07	8.07971e+07
1624	PE(20:1_22:6)-H	(20:1)	(22:6)			665334	519260	690781	1.37268e+06	1.52298e+06	1.69257e+06	1.79828e+06	1.39596e+06	1.28445e+06
1625	PE(20:1e_20:4)-H	(20:1e)	(20:4)			1.21754e+06	1.01286e+06	1.87086e+06	2.3849e+06	2.38652e+06	3.37672e+06	2.91723e+06	2.9449e+06	2.35603e+06
1626	PE(20:1e_22:6)-H	(20:1e)	(22:6)			1.35654e+06	886654	1.7558e+06	3.16712e+06	2.76019e+06	4.03937e+06	3.13061e+06	3.70963e+06	3.05122e+06
1627	PE(20:2_22:6)-H	(20:2)	(22:6)			315759	187327	202064	311508	465228	623938	556565	507535	472911
1628	PE(20:2e_22:6)-H	(20:2e)	(22:6)			546624	437737	446350	1.15087e+06	1.10786e+06	1.3922e+06	1.33799e+06	1.21386e+06	1.21008e+06
1629	PE(20:3_22:6)-H	(20:3)	(22:6)			333099	143819	103302	542757	481247	654441	544258	548180	688338
1632	PE(20:4_20:4)+H	(20:4)	(20:4)			1.6637e+06	1.0554e+06	429490	1.52918e+06	1.24563e+06	494990	1.44357e+06	1.02529e+06	543975
1633	PE(20:4_22:6)+H	(20:4)	(22:6)			4.94848e+06	2.6514e+06	1.27594e+06	8.62671e+06	7.39012e+06	9.78468e+06	8.06664e+06	8.76492e+06	7.95501e+06
1637	PE(20:5_18:2)+H	(20:5)	(18:2)			7.50806e+06	2.97831e+06	2.59695e+06	1.31706e+07	1.04685e+07	1.16177e+07	1.18483e+07	1.32633e+07	1.24091e+07
1643	PE(22:0_20:4)-H	(22:0)	(20:4)			294811	221544	500020	453101	456838	582460	495783	505130	472148
1646	PE(22:5_18:2)-H	(22:5)	(18:2)			490857	377119	500244	1.35761e+06	1.11016e+06	918003	542760	1.03221e+06	1.39233e+06
1647	PE(22:6_22:6)+H	(22:6)	(22:6)			2.01907e+06	632631	281819	3.71017e+06	3.75836e+06	3.9983e+06	4.49567e+06	4.96955e+06	3.76441e+06
1649	PE(24:0_20:4)+H	(24:0)	(20:4)			1.64263e+06	924592	2.60758e+06	2.55039e+06	2.38751e+06	3.04274e+06	2.66166e+06	2.94187e+06	2.52899e+06
1675	PE(38:5e)+Na	(18:1e)	(20:4)			8.8571e+06	1.23355e+07	1.86133e+07	2.0517e+07	2.3068e+07	3.18075e+07	3.29163e+07	2.19424e+07	1.8724e+07
1685	PE(42:9e)+H	(20:3e)	(22:6)			3.14186e+06	773099	3.6843e+06	6.92588e+06	7.69368e+06	8.60257e+06	8.79948e+06	7.78492e+06	7.4963e+06
1690	PG(16:0_16:0)-H	(16:0)	(16:0)			971662	512688	806715	991490	867959	879553	1.05427e+06	761574	971244
1691	PG(16:0_18:1)+NH4	(16:0)	(18:1)			2.46761e+07	1.50444e+07	2.4933e+07	2.74121e+07	2.81997e+07	2.7756e+07	3.142e+07	2.73643e+07	2.45504e+07
1693	PG(16:0_18:2)-H	(16:0)	(18:2)			1.48961e+06	870293	1.07132e+06	1.79384e+06	1.37685e+06	2.01362e+06	1.91327e+06	1.78889e+06	1.7734e+06
1694	PG(16:0_20:2)-H	(16:0)	(20:2)			1.90693e+06	1.00475e+06	2.34899e+06	2.45697e+06	2.36503e+06	2.84127e+06	3.12719e+06	2.94428e+06	2.52863e+06
1695	PG(16:0_20:3)-H	(16:0)	(20:3)			523824	153857	350406	491265	399971	385042	438576	469954	145159
1696	PG(16:0_22:6)-H	(16:0)	(22:6)			303138	111971	149480	514152	365318	559622	628853	511699	592168
1697	PG(18:0_18:1)-H	(18:0)	(18:1)			377490	425421	761167	1.337e+06	1.42844e+06	1.27936e+06	1.35321e+06	708338	752985
1698	PG(18:1_18:1)-H	(18:1)	(18:1)			412596	450938	319069	378088	400665	698798	427141	286203	386120
1699	PG(18:1_18:2)-H	(18:1)	(18:2)			820490	691737	907528	574941	360194	524082	394630	581110	420529
1700	PG(18:1_22:6)+NH4	(18:1)	(22:6)			4.62058e+06	3.61165e+06	3.63984e+06	1.83305e+06	1.69389e+06	2.37813e+06	1.84632e+06	2.30635e+06	2.23289e+06
1703	PG(18:2_18:2)-H	(18:2)	(18:2)			738751	561516	475282	330410	340715	332374	247938	350924	342439
1705	PG(18:2_22:6)+NH4	(18:2)	(22:6)			2.23923e+06	887511	1.01584e+06	3.35264e+06	3.16505e+06	3.63944e+06	3.51891e+06	4.03145e+06	3.89396e+06
1707	PG(20:4_22:6)+NH4	(20:4)	(22:6)			423536	468868	221110	359124	351781	463583	509472	516331	419155
1709	PG(22:5_22:6)+NH4	(22:5)	(22:6)			656461	212235	207647	892957	888082	919793	994858	1.17767e+06	962710
1714	PG(22:6_22:6)+NH4	(22:6)	(22:6)			7.90445e+06	2.25562e+06	787531	1.5037e+07	1.79455e+07	1.90026e+07	1.92822e+07	1.91592e+07	2.00292e+07
1718	PG(28:0_18:1)+H	(28:0)	(18:1)			2.67277e+06	1.23084e+06	610902	4.13254e+06	3.63028e+06	846654	875162	774614	1.17161e+06
1720	PI(16:0_16:0)+NH4	(16:0)	(16:0)			1.13278e+07	1.5871e+07	6.0051e+07	1.59534e+07	2.86038e+07	1.83884e+07	1.93202e+07	2.19034e+07	1.92728e+07
1721	PI(16:0_18:2)-H	(16:0)	(18:2)			1.95485e+06	1.07906e+06	1.55392e+06	2.55466e+06	2.09156e+06	2.16997e+06	2.86286e+06	2.51844e+06	2.49079e+06
1722	PI(16:0_20:4)+NH4	(16:0)	(20:4)			8.04253e+06	3.7892e+06	4.21607e+06	1.16317e+07	1.06933e+07	1.23223e+07	1.46199e+07	1.30701e+07	1.23916e+07
1724	PI(16:0_20:5)-H	(16:0)	(20:5)			180458	50138.7	90224.7	343947	241988	245422	309414	267361	344551
1727	PI(16:0_22:6)+NH4	(16:0)	(22:6)			9.8423e+06	3.84687e+06	5.33523e+06	1.84047e+07	1.4506e+07	1.6211e+07	1.92197e+07	1.95864e+07	1.73066e+07
1729	PI(16:0e_20:4)-H	(16:0e)	(20:4)			1.7777e+06	606138	1.05417e+06	2.27927e+06	1.72917e+06	1.90833e+06	2.17422e+06	1.86e+06	2.1209e+06
1731	PI(18:0_18:2)+NH4	(18:0)	(18:2)			1.06994e+07	5.72513e+06	8.00613e+06	1.08651e+07	9.82859e+06	1.25178e+07	1.35124e+07	1.34482e+07	1.24806e+07
1733	PI(18:0_20:2)-H	(18:0)	(20:2)			267053	191971	267273	257575	330995	355712	523188	338965	288319
1734	PI(18:0_20:3)+NH4	(18:0)	(20:3)			1.27804e+07	7.64159e+06	1.36428e+07	1.61746e+07	1.22517e+07	1.88126e+07	2.44385e+07	1.8364e+07	1.82026e+07
1737	PI(18:0_20:4)+NH4	(18:0)	(20:4)			4.33169e+07	2.52423e+07	3.67903e+07	6.60993e+07	5.92309e+07	7.74883e+07	9.5122e+07	6.9465e+07	6.22956e+07
1739	PI(18:0_20:5)-H	(18:0)	(20:5)			1.56383e+06	634780	1.14263e+06	2.33324e+06	1.86615e+06	2.23371e+06	2.80654e+06	1.94667e+06	2.33047e+06
1741	PI(18:0_22:6)+NH4	(18:0)	(22:6)			2.8269e+07	1.14976e+07	1.74101e+07	4.57672e+07	3.57635e+07	4.96667e+07	5.92406e+07	5.31253e+07	4.61532e+07
1743	PI(18:1_20:3)-H	(18:1)	(20:3)			530806	291213	286695	738681	547634	704428	764617	632090	643188
1744	PI(18:1_20:4)+NH4	(18:1)	(20:4)			2.31294e+06	1.35681e+06	958761	3.67566e+06	3.5257e+06	4.3298e+06	4.93021e+06	4.16643e+06	4.30325e+06
1746	PI(18:1_22:6)-H	(18:1)	(22:6)			239373	84928.8	60804.1	349880	324225	450656	468858	461956	310131
1747	PI(18:1e_20:4)-H	(18:1e)	(20:4)			305952	212686	243614	411762	359743	396483	546161	374950	389737
1752	PMe(18:0_16:0)+H	(18:0)	(16:0)			1.9851e+06	1.69603e+06	4.91341e+06	3.44908e+06	3.98205e+06	5.04951e+06	5.61372e+06	4.02158e+06	4.44418e+06
1753	PS(16:0_18:1)-H	(16:0)	(18:1)			932442	697769	781658	612544	982760	1.07109e+06	1.55497e+06	993432	1.06073e+06
1754	PS(16:0_18:2)+H	(16:0)	(18:2)			3.64292e+06	1.73208e+06	2.42923e+06	4.45274e+06	3.40711e+06	4.98308e+06	4.07074e+06	4.4189e+06	4.91594e+06
1756	PS(16:0_20:4)+H	(16:0)	(20:4)			1.30017e+07	7.84496e+06	9.38552e+06	2.69006e+07	2.36854e+07	2.73434e+07	3.38109e+07	2.42564e+07	2.69369e+07
1759	PS(16:0_20:5)+H	(16:0)	(20:5)			1.56154e+06	572505	718527	3.52396e+06	3.05586e+06	3.0063e+06	3.78887e+06	3.48188e+06	3.61729e+06
1761	PS(16:0_22:6)-H	(16:0)	(22:6)			3.07023e+06	1.45069e+06	2.10737e+06	7.44622e+06	6.13891e+06	7.53145e+06	8.50438e+06	9.31651e+06	7.73551e+06
1763	PS(18:0_18:1)+Na	(18:0)	(18:1)			7.80215e+07	3.82782e+07	6.97331e+07	1.27037e+08	1.374e+08	1.46067e+08	1.64605e+08	1.59909e+08	1.5935e+08
1766	PS(18:0_18:2)+Na	(18:0)	(18:2)			1.13233e+07	5.22487e+06	1.02161e+07	2.31516e+07	1.68849e+07	2.43412e+07	2.70408e+07	2.38875e+07	2.34968e+07
1768	PS(18:0_20:2)+Na	(18:0)	(20:2)			4.81325e+06	3.93634e+06	6.77331e+06	8.45518e+06	8.76925e+06	8.4118e+06	1.24337e+07	9.35936e+06	9.29525e+06
1769	PS(18:0_20:3)+Na	(18:0)	(20:3)			3.44959e+07	2.01268e+07	3.01152e+07	6.59339e+07	6.20419e+07	9.86163e+07	1.11567e+08	1.03272e+08	8.13989e+07
1771	PS(18:0_20:4)+H	(18:0)	(20:4)			8.09645e+07	5.35544e+07	7.29322e+07	1.29162e+08	1.46306e+08	1.75088e+08	1.76176e+08	1.70948e+08	1.64828e+08
1775	PS(18:0_20:5)+H	(18:0)	(20:5)			1.28036e+07	6.14278e+06	1.07031e+07	2.59734e+07	2.10581e+07	2.7617e+07	3.2304e+07	2.87101e+07	2.7568e+07
1777	PS(18:0_22:4)-H	(18:0)	(22:4)			392607	259376	465248	617643	541531	651833	827376	734968	517037
1778	PS(18:0_22:5)-H	(18:0)	(22:5)			581053	322849	413087	999943	779657	1.28146e+06	1.67307e+06	958791	1.01136e+06
1780	PS(18:0_22:6)-H	(18:0)	(22:6)			5.82039e+06	3.59246e+06	5.83007e+06	1.22296e+07	1.13786e+07	1.5724e+07	2.01205e+07	1.7434e+07	1.35537e+07
1781	PS(18:1_22:6)-H	(18:1)	(22:6)			366302	273371	205100	899494	847333	1.03963e+06	893755	1.01694e+06	966692
1782	PS(18:2_18:2)-H	(18:2)	(18:2)			674995	791992	1.33346e+06	593353	702621	1.12841e+06	995596	595958	683295
1805	SM(d18:1_16:0)+H	(d18:1)	(16:0)			6.97165e+09	5.85513e+09	9.05999e+09	6.96071e+09	7.25513e+09	8.02898e+09	7.63713e+09	7.23815e+09	7.21003e+09
1808	SM(d18:1_22:1)+H	(d18:1)	(22:1)			4.26773e+08	2.86069e+08	6.32079e+08	4.07368e+08	3.68707e+08	4.19331e+08	3.78577e+08	4.92142e+08	4.24313e+08
1810	SM(d18:1_24:0)+H	(d18:1)	(24:0)			2.47322e+09	2.03538e+09	4.18547e+09	2.22176e+09	2.13001e+09	2.43887e+09	2.18005e+09	2.36585e+09	2.54176e+09
1811	SM(d18:1_24:0)+Na	(d18:1)	(24:0)			6.39449e+07	7.52002e+07	1.86346e+08	1.04677e+08	1.13704e+08	1.43333e+08	1.46365e+08	1.34136e+08	4.84404e+07
1812	SM(d18:1_24:1)+H	(d18:1)	(24:1)			1.71494e+09	1.24869e+09	2.36201e+09	1.51541e+09	1.54757e+09	1.65405e+09	1.57011e+09	1.73358e+09	1.47638e+09
1813	SM(d18:1_24:3)+H	(d18:1)	(24:3)			3.01048e+07	3.56495e+07	6.0569e+07	4.10146e+07	4.73537e+07	6.61914e+07	6.64575e+07	4.37085e+07	4.6328e+07
1814	SM(d18:2_16:1)+H	(d18:2)	(16:1)			1.64514e+06	1.00805e+06	1.45285e+06	1.4507e+06	1.22632e+06	1.44907e+06	1.31504e+06	1.27417e+06	1.12767e+06
1815	SM(d18:2_18:3)+H	(d18:2)	(18:3)			3.79163e+07	3.01345e+07	4.02634e+07	5.41881e+07	4.88052e+07	6.09436e+07	4.78414e+07	5.49014e+07	4.59568e+07
1816	SM(d18:2_24:3)+H	(d18:2)	(24:3)			9.66399e+06	1.00805e+07	2.3909e+07	1.04774e+07	1.02756e+07	1.39075e+07	1.76734e+07	1.56885e+07	1.26345e+07
1818	SM(d20:1_24:3)+H	(d20:1)	(24:3)			6.37177e+07	7.49721e+07	1.62182e+08	1.0555e+08	1.1503e+08	1.45108e+08	1.4809e+08	1.10081e+08	1.1132e+08
1936	SPH(d18:0)+H	(d18:0)				1.76111e+06	1.3538e+06	2.94977e+06	1.51102e+06	1.68902e+06	1.80627e+06	1.10982e+06	1.38312e+06	1.37841e+06
1937	SPH(d18:1)+H	(d18:1)				1.32456e+07	8.54247e+06	1.90777e+07	9.21515e+06	9.435e+06	9.49008e+06	7.81337e+06	6.7596e+06	6.33403e+06
1938	SPH(d18:2)+H	(d18:2)				5.78135e+06	3.0539e+06	7.73596e+06	3.21563e+06	3.01279e+06	3.07685e+06	2.33968e+06	2.17847e+06	1.93328e+06
1939	SPH(t18:0)+H	(t18:0)				1.7797e+06	1.34544e+06	2.48363e+06	1.51557e+06	1.46936e+06	1.82816e+06	1.64061e+06	1.62652e+06	1.36556e+06
1940	ST(d18:2_16:0)+H	(d18:2)	(16:0)			2.10051e+06	1.50304e+06	4.13248e+06	809918	712083	788775	842208	944251	846033
2000	TG(16:0_16:0_16:0)+Na	(16:0)	(16:0)	(16:0)		125222	581139	1.54509e+06	877708	437444	907233	134248	203099	593840
2003	TG(16:0_16:0_16:1)+NH4	(16:0)	(16:0)	(16:1)		95834.3	4.30883e+07	103502	293918	4.48608e+06	535750	1.538e+06	848324	603309
2007	TG(16:0_16:0_18:1)+NH4	(16:0)	(16:0)	(18:1)		1.41511e+09	1.33428e+09	2.36498e+08	1.64227e+09	1.61219e+09	1.867e+09	2.34688e+09	1.70519e+09	1.35968e+09
2009	TG(16:0_16:0_18:2)+NH4	(16:0)	(16:0)	(18:2)		1.53949e+06	336994	8.67955e+06	1.58376e+06	737778	887376	1.98028e+06	358050	331709
2011	TG(16:0_16:0_20:5)+NH4	(16:0)	(16:0)	(20:5)		3.53296e+06	4.04208e+06	4.77373e+06	4.14813e+07	8.53087e+06	1.26957e+07	1.54787e+07	1.01904e+07	1.31888e+06
2012	TG(16:0_16:0_24:0)+NH4	(16:0)	(16:0)	(24:0)		123279	381261	1.36033e+06	820449	295657	190342	59003.9	260027	261901
2016	TG(16:0_16:1_18:1)+NH4	(16:0)	(16:1)	(18:1)		3.08761e+09	2.84254e+09	3.94384e+08	3.09294e+09	4.12403e+09	4.08411e+09	6.29438e+09	3.47957e+09	3.10263e+09
2024	TG(16:0_18:1_18:1)+NH4	(16:0)	(18:1)	(18:1)		3.6568e+09	3.42327e+09	3.07369e+08	3.49071e+09	3.52161e+09	4.63051e+09	6.6933e+09	4.45383e+09	3.35796e+09
2029	TG(16:0_18:1_18:2)+NH4	(16:0)	(18:1)	(18:2)		4.87832e+09	4.86932e+09	5.83251e+08	5.74748e+09	5.32698e+09	8.07074e+09	9.79463e+09	6.22502e+09	5.18161e+09
2032	TG(16:0_18:1_18:3)+H	(16:0)	(18:1)	(18:3)		1.45748e+07	1.54289e+07	992833	3.31599e+06	3.5074e+06	945931	36919.5	1.32338e+06	1.3908e+06
2037	TG(16:0_18:1_20:1)+NH4	(16:0)	(18:1)	(20:1)		8.05111e+08	9.46762e+08	9.34305e+07	7.71474e+08	8.00981e+08	1.38449e+09	1.96537e+09	1.34666e+09	8.18352e+08
2038	TG(16:0_18:1_20:4)+H	(16:0)	(18:1)	(20:4)		887547	1.39946e+06	1.04657e+07	3.647e+06	949917	1.02721e+07	2.11497e+06	1.39587e+07	540674
2040	TG(16:0_18:1_24:0)+NH4	(16:0)	(18:1)	(24:0)		817845	1.32043e+06	1.43946e+06	868640	587905	1.25409e+06	2.7265e+06	1.35303e+06	777067
2042	TG(16:0_18:2_18:2)+NH4	(16:0)	(18:2)	(18:2)		7.28149e+07	1.62839e+07	1.99384e+07	8.57195e+06	2.14417e+08	6.80554e+07	5.86405e+07	7.05472e+07	6.14089e+07
2046	TG(16:0_18:2_20:4)+H	(16:0)	(18:2)	(20:4)		3.05296e+06	794950	9.51127e+06	9.05641e+06	2.81538e+06	2.29921e+06	1.95639e+06	3.41508e+06	1.54978e+06
2047	TG(16:0_18:2_22:6)+Na	(16:0)	(18:2)	(22:6)		3.39247e+06	2.91106e+06	1.58036e+06	3.93186e+06	5.04797e+06	6.28632e+06	6.45061e+06	4.21925e+06	4.84686e+06
2048	TG(16:0_18:2_22:6)+NH4	(16:0)	(18:2)	(22:6)		1.77962e+08	8.39355e+07	2.24266e+07	1.93258e+08	1.92071e+08	2.48895e+08	2.54204e+08	1.90746e+08	2.30972e+08
2049	TG(16:0_18:3_22:6)+NH4	(16:0)	(18:3)	(22:6)		1.91266e+07	6.09603e+06	1.69272e+06	2.05474e+07	1.9932e+07	2.48088e+07	2.25503e+07	1.81121e+07	2.66133e+07
2050	TG(16:0_20:4_22:6)+NH4	(16:0)	(20:4)	(22:6)		2.23328e+07	6.01241e+06	2.20691e+06	9.4e+06	5.43288e+06	8.60723e+06	8.9146e+06	1.24062e+07	1.30932e+07
2051	TG(16:0_20:5_22:6)+NH4	(16:0)	(20:5)	(22:6)		4.44115e+06	938699	345012	3.64967e+06	2.75955e+06	2.806e+06	3.92213e+06	3.55806e+06	3.93681e+06
2052	TG(16:0_22:6_22:6)+NH4	(16:0)	(22:6)	(22:6)		2.3875e+07	7.72384e+06	2.65317e+06	1.16031e+07	7.88976e+06	1.06421e+07	1.33969e+07	1.50844e+07	1.59082e+07
2060	TG(16:0e_16:0_16:0)+NH4	(16:0e)	(16:0)	(16:0)		622957	701608	637005	462728	447252	728611	634391	634707	734873
2061	TG(16:0e_16:0_18:1)+NH4	(16:0e)	(16:0)	(18:1)		2.93595e+06	2.85654e+06	2.69721e+06	1.71459e+06	2.28323e+06	3.35545e+06	3.70465e+06	3.16834e+06	2.8764e+06
2062	TG(16:0e_16:0_18:2)+NH4	(16:0e)	(16:0)	(18:2)		3.65482e+06	2.15217e+06	2.05253e+06	1.9319e+06	1.865e+06	4.18632e+06	3.91684e+06	3.61068e+06	2.7586e+06
2063	TG(16:0e_16:0_22:6)+NH4	(16:0e)	(16:0)	(22:6)		1.45991e+06	724136	2.04638e+06	1.20317e+06	1.54844e+06	1.85561e+06	631536	1.31761e+06	1.88076e+06
2064	TG(16:0e_18:1_18:1)+NH4	(16:0e)	(18:1)	(18:1)		2.06e+06	2.92283e+06	1.38783e+06	1.21881e+06	1.66348e+06	4.75093e+06	4.2962e+06	3.35107e+06	1.74408e+06
2065	TG(16:0e_18:1_22:5)+NH4	(16:0e)	(18:1)	(22:5)		1.60874e+06	1.15722e+06	226132	825330	1.4499e+06	2.5145e+06	2.05674e+06	1.41371e+06	1.84362e+06
2066	TG(16:0e_18:1_22:6)+NH4	(16:0e)	(18:1)	(22:6)		1.79116e+06	2.07593e+06	922836	591770	3.15366e+06	3.74509e+06	2.65036e+06	1.32877e+06	3.07242e+06
2067	TG(16:0e_22:6_22:6)+NH4	(16:0e)	(22:6)	(22:6)		2.52143e+06	559368	193299	410343	168798	64544.6	315328	756421	715197
2072	TG(16:1_16:1_16:1)+Na	(16:1)	(16:1)	(16:1)		9.04745e+06	8.88496e+06	636872	1.12912e+07	1.72188e+07	1.62933e+07	1.87683e+07	1.18734e+07	8.47264e+06
2073	TG(16:1_16:1_16:1)+NH4	(16:1)	(16:1)	(16:1)		2.93615e+08	1.50796e+08	8.61392e+06	3.214e+08	4.21547e+08	3.43926e+08	4.59228e+08	3.1815e+08	2.19665e+08
2074	TG(16:1_16:1_16:1)+NH4	(16:1)	(16:1)	(16:1)		3.74463e+07	2.02768e+07	3.84001e+06	4.28364e+07	4.67014e+07	4.57156e+07	5.41421e+07	3.19206e+07	4.4538e+07
2075	TG(16:1_16:1_18:1)+Na	(16:1)	(16:1)	(18:1)		1.20931e+07	1.54263e+07	6.96588e+06	1.67136e+07	1.7783e+07	2.40526e+07	3.03157e+07	1.56256e+07	1.61043e+07
2076	TG(16:1_16:1_18:1)+NH4	(16:1)	(16:1)	(18:1)		2.08215e+09	1.38094e+09	1.10454e+08	2.49283e+09	2.59452e+09	2.69438e+09	3.70659e+09	2.53571e+09	2.04321e+09
2077	TG(16:1_16:1_18:2)+Na	(16:1)	(16:1)	(18:2)		1.84993e+07	1.50626e+07	1.44087e+06	2.45478e+07	3.04467e+07	3.10986e+07	3.85215e+07	2.29412e+07	1.92899e+07
2078	TG(16:1_16:1_18:2)+NH4	(16:1)	(16:1)	(18:2)		8.79995e+08	3.69444e+08	1.62319e+07	1.00828e+09	1.031e+09	9.56028e+08	1.36401e+09	8.81001e+08	6.46025e+08
2084	TG(16:1_18:1_18:2)+H	(16:1)	(18:1)	(18:2)		6.18273e+06	3.04533e+06	167042	7.53882e+06	6.16434e+06	6.48697e+06	6.27525e+06	8.52754e+06	7.49973e+06
2085	TG(16:1_18:1_18:2)+K	(16:1)	(18:1)	(18:2)		4.92072e+07	1.01421e+08	5.40121e+07	5.52291e+07	1.26442e+08	1.58003e+08	1.75418e+08	1.14295e+08	1.10263e+08
2086	TG(16:1_18:1_18:2)+Na	(16:1)	(18:1)	(18:2)		1.43598e+07	1.4724e+07	1.25606e+07	1.00443e+07	2.62374e+07	2.20675e+07	3.42289e+07	2.34481e+07	1.51003e+07
2087	TG(16:1_18:1_18:2)+NH4	(16:1)	(18:1)	(18:2)		0	0	1.07524e+07	0	0	30220.9	0	0	0
2088	TG(16:1_18:1_18:2)+NH4	(16:1)	(18:1)	(18:2)		3.89361e+09	2.89894e+09	2.18998e+08	5.41038e+09	4.8304e+09	6.4776e+09	7.79412e+09	5.64426e+09	4.3922e+09
2089	TG(16:1_18:2_18:2)+H	(16:1)	(18:2)	(18:2)		2.09967e+06	690913	12345.6	1.61553e+06	1.0383e+06	2.74749e+06	1.33086e+06	1.7053e+06	1.1798e+06
2090	TG(16:1_18:2_18:2)+Na	(16:1)	(18:2)	(18:2)		1.61558e+07	2.10725e+07	775263	2.13926e+07	3.51321e+07	4.373e+07	1.99565e+07	2.08241e+07	2.77144e+07
2091	TG(16:1_18:2_18:2)+NH4	(16:1)	(18:2)	(18:2)		1.41809e+09	4.18562e+08	9.40246e+06	1.02999e+09	9.62402e+08	1.17662e+09	2.3681e+09	1.0042e+09	9.13447e+08
2092	TG(16:1_18:2_18:3)+Na	(16:1)	(18:2)	(18:3)		8.67263e+06	4.16653e+06	95636	1.45587e+07	1.16807e+07	1.4513e+07	1.93448e+07	1.28086e+07	1.10804e+07
2093	TG(16:1_18:2_18:3)+NH4	(16:1)	(18:2)	(18:3)		1.23021e+08	4.27605e+07	943112	2.15126e+08	1.9958e+08	2.35241e+08	2.16223e+08	1.94828e+08	2.03973e+08
2094	TG(16:1_18:2_18:3)+NH4	(16:1)	(18:2)	(18:3)		2.60521e+07	1.10934e+07	7.3124e+06	3.01928e+07	2.53621e+07	2.61826e+07	3.62802e+07	2.75845e+07	2.67483e+07
2095	TG(16:1_18:3_18:3)+Na	(16:1)	(18:3)	(18:3)		120690	74116.4	0	266152	271575	290544	312857	170389	187710
2096	TG(16:1_18:3_18:3)+NH4	(16:1)	(18:3)	(18:3)		2.33467e+07	5.93757e+06	79375.5	3.57443e+07	3.73813e+07	2.96128e+07	3.19853e+07	2.50562e+07	2.96731e+07
2099	TG(16:1e_18:1_18:1)+NH4	(16:1e)	(18:1)	(18:1)		3.32876e+06	2.93873e+06	2.12865e+06	1.90099e+06	2.69903e+06	4.40454e+06	4.2969e+06	3.81391e+06	3.56203e+06
2111	TG(18:0_16:0_16:0)+Na	(18:0)	(16:0)	(16:0)		134407	232321	1.02013e+06	477740	386186	487116	47312.2	101508	202524
2112	TG(18:0_16:0_16:0)+NH4	(18:0)	(16:0)	(16:0)		7.9877e+06	3.98394e+07	2.30185e+07	5.2232e+07	1.5483e+07	5.18155e+07	8.99491e+06	1.77254e+07	3.26382e+07
2113	TG(18:0_16:0_18:0)+NH4	(18:0)	(16:0)	(18:0)		783483	5.71105e+06	7.80946e+06	9.95312e+06	1.60134e+06	5.85589e+06	1.16232e+06	1.91168e+06	3.99978e+06
2115	TG(18:0_16:0_18:1)+NH4	(18:0)	(16:0)	(18:1)		4.36508e+08	5.71394e+08	7.27691e+07	4.96621e+08	4.79123e+08	7.85951e+08	8.85467e+08	6.62438e+08	4.84238e+08
2116	TG(18:0_16:0_22:6)+NH4	(18:0)	(16:0)	(22:6)		4.71883e+06	5.81585e+06	3.52537e+06	9.16845e+06	6.91908e+06	7.79833e+06	1.59377e+07	1.0509e+07	9.18196e+06
2117	TG(18:0_18:0_18:0)+NH4	(18:0)	(18:0)	(18:0)		429562	614722	3.73234e+06	3.71375e+06	507940	708436	326421	265805	444197
2118	TG(18:0_18:0_18:1)+Na	(18:0)	(18:0)	(18:1)		1.68807e+06	3.0881e+06	736555	2.67353e+06	2.45064e+06	3.80517e+06	4.95295e+06	2.84843e+06	2.57025e+06
2119	TG(18:0_18:0_18:1)+NH4	(18:0)	(18:0)	(18:1)		3.90798e+07	8.72708e+07	1.18525e+07	5.10148e+07	4.65477e+07	9.71032e+07	1.16119e+08	8.04294e+07	5.6636e+07
2120	TG(18:0_18:0_22:6)+NH4	(18:0)	(18:0)	(22:6)		2.37526e+06	2.02486e+06	2.39285e+06	1.9967e+06	2.06326e+06	3.35642e+06	3.64636e+06	2.6696e+06	3.11166e+06
2121	TG(18:0_18:1_18:1)+NH4	(18:0)	(18:1)	(18:1)		0	0	963635	0	0	0	0	0	0
2122	TG(18:0_18:1_18:2)+NH4	(18:0)	(18:1)	(18:2)		5.73653e+07	975787	185910	1.02326e+06	1.15288e+06	3.62216e+06	1.58195e+06	1.33086e+06	2.42142e+06
2124	TG(18:0_18:1_20:0)+NH4	(18:0)	(18:1)	(20:0)		2.9562e+06	5.26071e+06	3.08407e+06	4.77448e+06	3.83575e+06	7.54386e+06	1.09774e+07	7.23383e+06	4.55957e+06
2125	TG(18:0_18:1_20:1)+Na	(18:0)	(18:1)	(20:1)		2.07855e+06	3.1182e+06	564449	2.21353e+06	2.54835e+06	4.1073e+06	6.37519e+06	4.04646e+06	2.666e+06
2126	TG(18:0_18:1_20:1)+NH4	(18:0)	(18:1)	(20:1)		4.52307e+07	7.53841e+07	1.11415e+07	4.25644e+07	4.65897e+07	9.3965e+07	1.3613e+08	9.0479e+07	6.13226e+07
2127	TG(18:0_18:1_20:4)+NH4	(18:0)	(18:1)	(20:4)		2.11898e+07	2.08355e+07	1.05514e+07	2.45961e+07	2.17415e+07	3.25312e+07	2.04747e+07	2.78543e+07	2.13076e+07
2128	TG(18:0_18:1_22:4)+NH4	(18:0)	(18:1)	(22:4)		1.8324e+07	1.55756e+07	1.51998e+06	1.54252e+07	1.9442e+07	3.0109e+07	5.21448e+07	3.45858e+07	2.61028e+07
2129	TG(18:0_18:1_22:5)+NH4	(18:0)	(18:1)	(22:5)		1.00445e+06	819582	1.32158e+06	1.72536e+06	1.07256e+06	2.70001e+06	3.85171e+06	2.72074e+06	1.21718e+06
2130	TG(18:0_20:1_20:4)+H	(18:0)	(20:1)	(20:4)		2.07855e+06	3.1182e+06	564449	2.21353e+06	2.54835e+06	4.1073e+06	6.37519e+06	4.04646e+06	2.666e+06
2131	TG(18:0_20:4_22:6)+NH4	(18:0)	(20:4)	(22:6)		6.32573e+06	2.74956e+06	1.94098e+06	2.04722e+06	1.34147e+06	2.03997e+06	2.93965e+06	3.28476e+06	3.20077e+06
2132	TG(18:0_22:6_22:6)+NH4	(18:0)	(22:6)	(22:6)		2.09851e+06	1.0214e+06	909555	469549	246329	752791	492546	1.87393e+06	1.75178e+06
2135	TG(18:0e_16:0_18:1)+NH4	(18:0e)	(16:0)	(18:1)		1.57085e+06	1.2198e+06	1.43748e+06	605842	1.12173e+06	1.9953e+06	1.47728e+06	1.36321e+06	1.38312e+06
2136	TG(18:0e_18:1_18:1)+NH4	(18:0e)	(18:1)	(18:1)		1.20803e+06	1.00569e+06	985549	533988	113259	1.92071e+06	1.38805e+06	1.3805e+06	483623
2137	TG(18:0e_18:1_22:6)+NH4	(18:0e)	(18:1)	(22:6)		929594	489363	116716	276698	787736	2.08296e+06	656276	569138	1.21279e+06
2152	TG(18:1_18:1_18:1)+NH4	(18:1)	(18:1)	(18:1)		3.32812e+09	3.41725e+09	3.63648e+08	2.94279e+09	2.16121e+09	6.12855e+09	8.04935e+09	2.24703e+09	1.55845e+09
2157	TG(18:1_18:1_18:2)+NH4	(18:1)	(18:1)	(18:2)		3.52084e+09	3.79247e+09	2.89673e+08	3.92799e+09	4.56523e+09	6.28152e+09	7.36967e+09	5.61602e+09	4.54812e+09
2160	TG(18:1_18:1_20:3)+H	(18:1)	(18:1)	(20:3)		1.02424e+07	1.22313e+07	5.4578e+06	1.25547e+07	1.55941e+07	2.18656e+07	2.31899e+07	1.52477e+07	1.35032e+07
2162	TG(18:1_18:1_20:4)+NH4	(18:1)	(18:1)	(20:4)		1.1098e+08	7.20108e+07	6.13214e+06	1.3011e+08	1.27724e+08	1.778e+08	2.19484e+08	1.37977e+08	1.08813e+08
2165	TG(18:1_18:1_20:5)+NH4	(18:1)	(18:1)	(20:5)		1.97611e+08	1.21191e+08	2.92096e+07	2.35836e+08	2.25177e+08	2.7419e+08	3.42262e+08	2.22663e+08	2.34618e+08
2167	TG(18:1_18:1_22:0)+NH4	(18:1)	(18:1)	(22:0)		5.9196e+06	9.89897e+06	3.39416e+06	5.70639e+06	6.27252e+06	1.18371e+07	2.11589e+07	1.30386e+07	6.88575e+06
2168	TG(18:1_18:1_22:4)+H	(18:1)	(18:1)	(22:4)		2.77215e+06	4.65489e+06	477188	6.21526e+06	5.31595e+06	8.2329e+06	1.39869e+07	6.35597e+06	5.28675e+06
2169	TG(18:1_18:1_22:4)+NH4	(18:1)	(18:1)	(22:4)		3.51584e+07	3.64733e+07	1.28298e+06	3.90308e+07	3.10053e+07	5.63234e+07	8.3443e+07	5.29846e+07	3.65225e+07
2170	TG(18:1_18:1_22:5)+NH4	(18:1)	(18:1)	(22:5)		6.03861e+07	5.45263e+07	1.01441e+06	4.43527e+07	4.5486e+07	7.18981e+07	7.41048e+07	9.20614e+07	4.4531e+07
2171	TG(18:1_18:1_22:5)+NH4	(18:1)	(18:1)	(22:5)		3.73424e+06	2.3311e+06	7.55448e+06	5.33666e+06	3.58491e+06	4.22179e+06	7.43123e+06	6.15405e+06	5.78665e+06
2172	TG(18:1_18:1_22:5)+NH4	(18:1)	(18:1)	(22:5)		3.17026e+07	2.12668e+07	6.21406e+06	3.11732e+07	3.04386e+07	4.59551e+07	5.45799e+07	3.55802e+07	4.08829e+07
2173	TG(18:1_18:1_22:6)+Na	(18:1)	(18:1)	(22:6)		1.30473e+06	1.29999e+06	638642	1.70647e+06	1.9657e+06	2.98637e+06	2.65655e+06	1.64767e+06	2.31179e+06
2174	TG(18:1_18:1_22:6)+NH4	(18:1)	(18:1)	(22:6)		1.1489e+08	7.09083e+07	1.34981e+07	1.24891e+08	1.24292e+08	1.77098e+08	1.97674e+08	1.36079e+08	7.65347e+07
2177	TG(18:1_18:1_24:0)+NH4	(18:1)	(18:1)	(24:0)		1.60247e+06	2.32374e+06	1.6111e+06	1.25534e+06	1.23161e+06	2.69087e+06	5.60266e+06	3.09887e+06	1.55936e+06
2179	TG(18:1_18:2_18:2)+K	(18:1)	(18:2)	(18:2)		6.3563e+07	8.31309e+07	3.01181e+07	9.45154e+07	1.13614e+08	1.42742e+08	1.39741e+08	1.00418e+08	9.88176e+07
2181	TG(18:1_18:2_18:2)+NH4	(18:1)	(18:2)	(18:2)		2.81484e+09	2.22243e+09	1.05971e+08	3.45704e+09	3.62882e+09	5.37724e+09	6.14493e+09	4.04934e+09	3.73398e+09
2187	TG(18:1_18:2_18:3)+NH4	(18:1)	(18:2)	(18:3)		1.20185e+08	6.50921e+07	6.35482e+07	1.34178e+08	1.13349e+08	1.29963e+08	1.77186e+08	1.22042e+08	1.31363e+08
2189	TG(18:1_18:2_20:2)+NH4	(18:1)	(18:2)	(20:2)		2.56659e+08	2.44952e+08	9.37563e+06	3.11314e+08	2.88505e+08	5.05875e+08	5.33976e+08	4.33593e+08	3.59987e+08
2191	TG(18:1_18:2_20:3)+NH4	(18:1)	(18:2)	(20:3)		1.57865e+08	1.0934e+08	7.64713e+06	1.86839e+08	1.71373e+08	2.70079e+08	3.33386e+08	2.22999e+08	2.09406e+08
2195	TG(18:1_18:2_20:4)+NH4	(18:1)	(18:2)	(20:4)		7.62789e+07	4.111e+07	5.0192e+06	5.5247e+07	8.6193e+07	1.30485e+08	1.40271e+08	9.64283e+07	1.14108e+08
2197	TG(18:1_18:2_20:5)+NH4	(18:1)	(18:2)	(20:5)		8.45858e+07	3.89129e+07	293677	1.25259e+08	1.21172e+08	1.57115e+08	1.59209e+08	1.01052e+08	8.07447e+07
2201	TG(18:1_18:2_22:6)+NH4	(18:1)	(18:2)	(22:6)		1.17394e+08	5.65144e+07	4.90304e+06	1.5417e+08	1.32793e+08	2.04978e+08	1.90335e+08	1.34971e+08	1.94854e+08
2203	TG(18:1_18:2_24:0)+NH4	(18:1)	(18:2)	(24:0)		4.04301e+06	5.83322e+06	696503	3.36296e+06	2.16534e+06	4.69458e+06	7.52265e+06	4.45426e+06	2.16333e+06
2204	TG(18:1_18:2_24:1)+NH4	(18:1)	(18:2)	(24:1)		3.66849e+06	5.57026e+06	812041	3.03321e+06	3.77915e+06	7.69461e+06	1.29983e+07	8.34414e+06	4.45154e+06
2205	TG(18:1_18:3_18:3)+H	(18:1)	(18:3)	(18:3)		1.09934e+06	1.01601e+06	981681	78593.1	1.26975e+06	2.00357e+06	1.93881e+06	1.75876e+06	32842
2206	TG(18:1_20:3_20:3)+H	(18:1)	(20:3)	(20:3)		1.92425e+06	2.13076e+06	1.69113e+06	1.94725e+06	3.19363e+06	4.36677e+06	5.26445e+06	3.64975e+06	3.1323e+06
2207	TG(18:1_20:3_22:5)+NH4	(18:1)	(20:3)	(22:5)		5.61906e+06	5.11982e+06	654127	7.68911e+06	5.51177e+06	8.60262e+06	1.29841e+07	7.78505e+06	7.71009e+06
2208	TG(18:1_20:4_22:6)+NH4	(18:1)	(20:4)	(22:6)		9.77214e+06	3.54395e+06	768221	5.9583e+06	4.89789e+06	5.83646e+06	6.46047e+06	6.60361e+06	7.64155e+06
2211	TG(18:1e_18:1_18:1)+NH4	(18:1e)	(18:1)	(18:1)		1.71134e+06	1.50585e+06	806179	977584	1.0266e+06	1.62421e+06	2.28831e+06	1.47762e+06	1.73262e+06
2228	TG(18:2_18:2_18:2)+NH4	(18:2)	(18:2)	(18:2)		1.35661e+09	7.09645e+08	1.57664e+07	1.56272e+09	1.78838e+09	2.63646e+09	2.62704e+09	1.90619e+09	2.28506e+09
2229	TG(18:2_18:2_20:4)+H	(18:2)	(18:2)	(20:4)		1.12214e+07	1.60684e+07	5.49931e+06	1.80329e+07	2.07899e+07	2.73131e+07	3.02278e+07	1.74764e+07	2.14122e+07
2234	TG(18:2_18:2_22:6)+NH4	(18:2)	(18:2)	(22:6)		5.24606e+07	2.03404e+07	1.58066e+06	5.67667e+07	6.13825e+07	1.00308e+08	7.00792e+07	5.61668e+07	1.18264e+08
2240	TG(18:3_18:2_18:2)+NH4	(18:3)	(18:2)	(18:2)		1.75202e+08	8.95247e+07	1.34087e+06	3.19446e+08	2.69893e+08	3.90258e+08	3.6201e+08	2.52551e+08	3.77512e+08
2243	TG(18:3_18:2_18:3)+Li	(18:3)	(18:2)	(18:3)		2.04143e+08	1.1793e+08	1.31288e+08	1.09611e+08	5.67164e+07	1.07656e+08	1.07507e+08	1.89381e+08	1.49375e+08
2250	TG(18:3_18:2_22:5)+NH4	(18:3)	(18:2)	(22:5)		2.4326e+06	507269	5601.71	3.38385e+06	3.33259e+06	4.54956e+06	3.75912e+06	3.40614e+06	5.58254e+06
2251	TG(18:3_18:2_22:6)+NH4	(18:3)	(18:2)	(22:6)		7.16523e+06	2.36591e+06	230317	9.49055e+06	9.95699e+06	1.28752e+07	9.65028e+06	9.44853e+06	1.76247e+07
2252	TG(18:3_18:3_18:3)+H	(18:3)	(18:3)	(18:3)		803497	335434	996.367	1.20406e+06	2.43858e+06	3.29198e+06	1.8315e+06	1.30875e+06	3.10217e+06
2254	TG(18:3_18:3_20:5)+H	(18:3)	(18:3)	(20:5)		397681	187963	116122	1.29971e+06	1.53033e+06	1.32855e+06	1.44747e+06	974658	1.45051e+06
2257	TG(18:4_16:0_18:2)+NH4	(18:4)	(16:0)	(18:2)		5.05309e+06	5.16362e+06	34279.5	5.58649e+07	2.03896e+07	6.2072e+07	3.05439e+07	5.00958e+07	6.57787e+07
2258	TG(18:4_16:0_18:4)+NH4	(18:4)	(16:0)	(18:4)		1.27446e+06	326714	0	6.25457e+06	4.98481e+06	9.04306e+06	7.9541e+06	6.06332e+06	9.72284e+06
2259	TG(18:4_16:0_20:5)+NH4	(18:4)	(16:0)	(20:5)		2.42911e+06	5.75822	0	2.18384e+06	2.19356e+06	2.1737e+06	2.65031e+06	1.95173e+06	2.71042e+06
2260	TG(18:4_16:1_16:1)+NH4	(18:4)	(16:1)	(16:1)		1.36785e+07	8.05702e+06	60013.5	2.20921e+07	2.37088e+07	3.02381e+07	2.52412e+07	1.97531e+07	2.15812e+07
2261	TG(18:4_16:1_18:3)+H	(18:4)	(16:1)	(18:3)		5.75993e+06	2.92303e+06	99080.8	1.02565e+07	1.03732e+07	1.18669e+07	1.26776e+07	8.20807e+06	6.73792e+06
2268	TG(18:4_18:2_18:3)+H	(18:4)	(18:2)	(18:3)		8.67263e+06	4.16653e+06	95636	1.45587e+07	1.16807e+07	1.4513e+07	1.93448e+07	1.28086e+07	1.10804e+07
2269	TG(18:4_18:2_20:4)+H	(18:4)	(18:2)	(20:4)		7.97725e+06	5.15144e+06	69002.9	1.29998e+07	1.32951e+07	1.87483e+07	1.93318e+07	1.30032e+07	1.63523e+07
2287	TG(20:1_18:1_18:1)+NH4	(20:1)	(18:1)	(18:1)		1.40298e+08	3.16038e+08	1.9043e+07	1.73004e+08	2.3864e+08	4.92091e+08	4.3469e+08	4.55804e+08	1.72329e+08
2289	TG(20:1_18:1_18:2)+NH4	(20:1)	(18:1)	(18:2)		3.07364e+08	3.2431e+08	2.97778e+07	2.70185e+08	3.30418e+08	5.94041e+08	7.06236e+08	4.98513e+08	3.83207e+08
2292	TG(20:1_18:1_20:1)+NH4	(20:1)	(18:1)	(20:1)		2.03779e+07	2.7913e+07	4.76601e+06	9.51339e+06	1.82785e+07	1.83734e+07	4.05847e+07	2.97514e+07	1.6234e+07
2293	TG(20:1_18:1_22:4)+H	(20:1)	(18:1)	(22:4)		362487	1.21479e+06	190197	751761	935109	1.55817e+06	2.70594e+06	1.70169e+06	472547
2294	TG(20:1_18:2_18:2)+NH4	(20:1)	(18:2)	(18:2)		1.87761e+07	2.09997e+07	1.30629e+06	3.12068e+07	3.13881e+07	4.64361e+07	5.65369e+07	3.70424e+07	3.3473e+07
2295	TG(20:1_18:2_22:6)+NH4	(20:1)	(18:2)	(22:6)		6.43096e+06	4.8104e+06	8361.62	7.57957e+06	7.22627e+06	1.04098e+07	1.05727e+07	8.35792e+06	8.98377e+06
2296	TG(20:2_18:2_22:6)+NH4	(20:2)	(18:2)	(22:6)		3.25719e+06	3.02737e+06	332825	6.12737e+06	4.46935e+06	7.8919e+06	6.83107e+06	3.42127e+06	6.29126e+06
2300	TG(20:5_18:2_18:2)+NH4	(20:5)	(18:2)	(18:2)		1.77794e+07	3.78911e+06	142325	3.00276e+07	2.53468e+07	3.51464e+07	3.05974e+07	5.81407e+07	4.50147e+07
2302	TG(22:0_18:2_18:2)+NH4	(22:0)	(18:2)	(18:2)		2.67082e+07	3.35422e+07	3.39716e+06	2.1289e+07	2.22872e+07	5.04749e+07	6.28919e+07	4.20793e+07	2.97228e+07
2305	TG(22:4_18:2_18:2)+NH4	(22:4)	(18:2)	(18:2)		2.37829e+07	1.21844e+07	859046	2.97424e+07	2.7555e+07	4.28115e+07	3.90942e+07	2.70563e+07	3.66333e+07
2307	TG(22:5_18:2_18:2)+NH4	(22:5)	(18:2)	(18:2)		1.95319e+07	7.73162e+06	664416	2.44516e+07	2.22455e+07	3.85436e+07	3.78794e+07	2.3822e+07	3.14525e+07
2308	TG(24:1_18:2_18:2)+NH4	(24:1)	(18:2)	(18:2)		2.31836e+06	2.37578e+06	538014	2.3144e+06	2.25142e+06	5.35948e+06	6.35803e+06	4.48123e+06	3.28147e+06
2309	TG(24:2_18:2_18:2)+NH4	(24:2)	(18:2)	(18:2)		1.77008e+06	2.69395e+06	368895	2.38321e+06	2.38192e+06	4.04178e+06	6.16209e+06	4.42869e+06	3.23903e+06
2311	TG(26:0_18:1_18:1)+NH4	(26:0)	(18:1)	(18:1)		320238	465882	350960	281556	211150	509650	1.00138e+06	586198	290405
2313	TG(26:1_18:1_18:1)+NH4	(26:1)	(18:1)	(18:1)		295121	1.40138e+06	436901	702708	40785.1	682648	2.50781e+06	2.05699e+06	409326
2314	TG(26:1_18:1_18:2)+NH4	(26:1)	(18:1)	(18:2)		467230	639397	189286	318912	468394	881090	1.52639e+06	1.27479e+06	572024
2315	TG(26:1_18:2_18:2)+NH4	(26:1)	(18:2)	(18:2)		277949	396713	179469	219388	307092	569169	806967	523103	412768

## Sheet: lung
0	LipidIon	FA1	FA2	FA3	0Gy NM	0Gy NM	0Gy NM	10Gy NM	10Gy NM	10Gy NM	20Gy NM	20Gy NM	20Gy NM
3	AcCa(16:0)+H	(16:0)			1.48901e+08	1.8175e+07	8.95285e+07	5.1556e+07	4.65765e+07	6.849e+07	5.77348e+07	4.67662e+07	4.39773e+07
4	AcCa(16:1)+H	(16:1)			6.78691e+06	799727	3.83265e+06	2.48608e+06	1.68323e+06	3.01166e+06	1.81913e+06	1.66936e+06	1.14585e+06
9	AcCa(18:0)+H	(18:0)			2.66713e+07	7.05295e+06	1.68032e+07	9.54315e+06	9.6284e+06	1.34081e+07	1.42931e+07	1.2262e+07	1.08362e+07
10	AcCa(18:1)+H	(18:1)			4.63654e+07	7.92659e+06	3.16885e+07	1.6507e+07	1.6552e+07	2.20654e+07	1.5971e+07	1.76372e+07	1.32253e+07
12	AcCa(18:2)+H	(18:2)			17130.3	550579	661024	601677	531316	648452	1.3772e+06	814792	367878
13	AcCa(20:0)+H	(20:0)			567194	659539	445677	341547	313164	379232	416999	434399	347563
14	AcCa(20:1)+H	(20:1)			1.39851e+06	1.10741e+06	797745	596003	618517	779979	746006	802150	628419
15	AcCa(20:2)+H	(20:2)			1.74808e+06	433434	1.05691e+06	468963	463423	743312	654776	678837	628878
16	AcCa(20:3)+H	(20:3)			4.69772e+06	368005	2.4165e+06	1.04729e+06	1.18328e+06	1.57531e+06	1.83945e+06	1.67534e+06	1.29633e+06
17	AcCa(20:4)+H	(20:4)			3.3277e+07	3.88899e+06	1.42302e+07	8.09155e+06	8.36739e+06	1.2932e+07	1.34901e+07	1.22003e+07	8.76128e+06
18	AcCa(24:0)+H	(24:0)			919976	517780	864044	639316	827302	1.34181e+06	1.1202e+06	1.20452e+06	824141
19	AcCa(24:1)+H	(24:1)			341592	447797	368941	266887	393873	641230	552916	561565	380238
21	BisMePA(16:0_20:5)+NH4	(16:0)	(20:5)		1.45803e+08	3.63946e+07	8.99539e+07	8.83813e+07	9.16936e+07	1.30752e+08	1.25155e+08	1.3065e+08	1.00963e+08
22	BisMePA(16:1_16:1)+NH4	(16:1)	(16:1)		2.71302e+07	3.32394e+06	1.71295e+07	1.62872e+07	1.58132e+07	2.07828e+07	1.31123e+07	2.25632e+07	9.98206e+06
23	BisMePA(16:1_20:5)+NH4	(16:1)	(20:5)		4.72e+06	1.22311e+06	2.57842e+06	2.90469e+06	2.31039e+06	3.106e+06	4.38966e+06	3.66752e+06	3.24953e+06
24	BisMePA(16:2e_20:3)+NH4	(16:2e)	(20:3)		2.0743e+07	6.50872e+06	1.22482e+07	1.29425e+07	1.27215e+07	1.67079e+07	1.78548e+07	1.77863e+07	1.42518e+07
25	BisMePA(16:2e_20:4)+NH4	(16:2e)	(20:4)		3.49881e+08	1.1375e+08	2.52287e+08	2.60616e+08	2.34362e+08	3.32456e+08	3.14961e+08	3.31401e+08	2.66266e+08
26	BisMePA(16:2e_22:4)+NH4	(16:2e)	(22:4)		1.1005e+08	2.85086e+07	6.92728e+07	6.99968e+07	6.90147e+07	8.86976e+07	1.00962e+08	9.62361e+07	7.40261e+07
28	BisMePA(18:2e_16:0)+NH4	(18:2e)	(16:0)		2.61226e+06	1.03043e+06	1.6775e+06	1.47048e+06	1.4325e+06	2.38738e+06	2.28624e+06	2.41705e+06	1.67851e+06
29	BisMePA(18:2e_20:3)+NH4	(18:2e)	(20:3)		9.55324e+06	2.51768e+06	5.24193e+06	5.72158e+06	5.01938e+06	8.06263e+06	8.35518e+06	9.23e+06	6.41833e+06
30	BisMePA(18:2e_20:4)+NH4	(18:2e)	(20:4)		1.81073e+08	4.65468e+07	1.1237e+08	1.18867e+08	1.09533e+08	1.49589e+08	1.5807e+08	1.54975e+08	1.25219e+08
31	BisMePA(18:2e_22:1)+NH4	(18:2e)	(22:1)		1.00417e+06	486420	583572	668326	489731	863901	819845	1.10666e+06	800253
32	BisMePA(18:3e_18:1)+NH4	(18:3e)	(18:1)		3.32738e+07	1.02621e+07	1.7371e+07	2.03293e+07	1.85875e+07	2.78814e+07	2.95374e+07	2.98122e+07	2.17838e+07
33	BisMePA(18:3e_20:0)+NH4	(18:3e)	(20:0)		9.53655e+06	3.04773e+06	5.28628e+06	5.5635e+06	4.83273e+06	8.64486e+06	9.3665e+06	1.02592e+07	6.34382e+06
34	BisMePA(18:3e_22:1)+NH4	(18:3e)	(22:1)		2.75171e+06	1.03179e+06	1.48557e+06	1.54596e+06	1.55913e+06	2.29779e+06	2.51051e+06	2.64915e+06	1.98952e+06
36	BisMePA(18:3e_22:3)+NH4	(18:3e)	(22:3)		3.75953e+07	1.16425e+07	2.34862e+07	2.2678e+07	2.03863e+07	3.26232e+07	3.67104e+07	3.6513e+07	2.47945e+07
37	BisMePA(18:3e_22:5)+NH4	(18:3e)	(22:5)		6.9356e+07	1.42832e+07	4.34137e+07	4.32638e+07	4.14259e+07	4.79312e+07	5.74961e+07	5.49044e+07	4.82127e+07
38	BisMePA(20:2e_20:4)+NH4	(20:2e)	(20:4)		1.73948e+07	4.62945e+06	9.92999e+06	8.40503e+06	8.24597e+06	1.43428e+07	1.42853e+07	1.53825e+07	9.77916e+06
39	BisMePA(20:4e_18:1)+NH4	(20:4e)	(18:1)		9.43125e+06	3.24353e+06	6.1581e+06	7.38846e+06	5.859e+06	9.05247e+06	8.50593e+06	8.99225e+06	7.50328e+06
45	BisMePE(16:0_16:0)+H	(16:0)	(16:0)		2.87906e+06	1.15537e+06	2.28943e+06	1.8205e+06	1.27206e+06	3.83316e+06	3.44034e+06	4.03518e+06	2.67018e+06
48	Cer(d18:0_16:0)+H	(d18:0)	(16:0)		4.3232e+06	2.87269e+06	2.65248e+06	1.97698e+06	1.7219e+06	2.76644e+06	3.82586e+06	4.21639e+06	2.76913e+06
50	Cer(d18:0_18:0)+H	(d18:0)	(18:0)		1.55005e+06	748842	924516	776600	525232	567785	983893	843675	665584
52	Cer(d18:0_22:0)+H	(d18:0)	(22:0)		1.90143e+06	890001	1.82223e+06	1.51821e+06	963428	1.29787e+06	1.0852e+06	1.53447e+06	1.45617e+06
53	Cer(d18:0_23:0)+H	(d18:0)	(23:0)		715646	435777	932539	719784	437957	605730	390177	605729	681425
54	Cer(d18:0_24:0)+H	(d18:0)	(24:0)		3.19862e+06	1.71225e+06	3.88021e+06	3.35536e+06	2.35809e+06	2.97216e+06	1.62357e+06	2.97302e+06	3.34633e+06
55	Cer(d18:0_24:1)+H	(d18:0)	(24:1)		3.53425e+06	2.37583e+06	3.16008e+06	2.66912e+06	2.31669e+06	3.3273e+06	2.65565e+06	3.8349e+06	3.57501e+06
57	Cer(d18:1_16:0)+H	(d18:1)	(16:0)		4.5006e+07	2.83874e+07	2.55883e+07	2.16541e+07	2.13326e+07	3.14713e+07	3.85635e+07	4.27744e+07	3.56017e+07
60	Cer(d18:1_18:0)+H	(d18:1)	(18:0)		1.32117e+07	7.47216e+06	5.33084e+06	5.47743e+06	3.96521e+06	6.27013e+06	1.12223e+07	8.63084e+06	8.18986e+06
63	Cer(d18:1_20:0)+H	(d18:1)	(20:0)		9.32609e+06	5.14628e+06	4.63181e+06	4.48895e+06	3.6063e+06	6.07287e+06	7.91648e+06	7.93046e+06	6.52928e+06
65	Cer(d18:1_22:0)+H	(d18:1)	(22:0)		1.97676e+07	1.00011e+07	1.16986e+07	1.10638e+07	8.9515e+06	1.51807e+07	1.70259e+07	1.83997e+07	1.46825e+07
67	Cer(d18:1_22:1)+H	(d18:1)	(22:1)		3.95167e+06	1.76253e+06	1.76387e+06	1.45258e+06	1.31639e+06	2.17701e+06	2.97223e+06	2.83982e+06	2.0251e+06
69	Cer(d18:1_23:0)+H	(d18:1)	(23:0)		5.1858e+06	3.80602e+06	4.02739e+06	3.73252e+06	3.01075e+06	5.02975e+06	4.86464e+06	5.96076e+06	4.79964e+06
71	Cer(d18:1_24:0)+H	(d18:1)	(24:0)		5.32862e+07	2.22709e+07	3.23062e+07	3.05389e+07	2.68473e+07	4.18602e+07	4.52081e+07	5.19557e+07	3.93886e+07
73	Cer(d18:1_24:0+O)+H	(d18:1)	(24:0+O)		2.42311e+06	897857	1.33573e+06	1.2009e+06	1.02799e+06	1.66333e+06	1.80771e+06	2.03474e+06	1.37136e+06
74	Cer(d18:1_24:1)+H	(d18:1)	(24:1)		6.09879e+07	3.9661e+07	3.21694e+07	3.02724e+07	2.84583e+07	4.87653e+07	5.53841e+07	6.11145e+07	4.69576e+07
77	Cer(d18:1_25:0)+H	(d18:1)	(25:0)		1.69165e+06	800956	1.20602e+06	1.09138e+06	904098	1.38322e+06	1.39773e+06	1.66109e+06	1.23737e+06
78	Cer(d18:1_26:1)+H	(d18:1)	(26:1)		999764	554956	524896	477877	468285	813530	844522	975584	811107
79	Cer(d18:1_26:2)+H	(d18:1)	(26:2)		744474	314366	344939	363749	321850	604101	679644	702751	490202
80	Cer(d18:2_16:0)+H	(d18:2)	(16:0)		3.03938e+06	1.63011e+06	2.06715e+06	1.73906e+06	2.07148e+06	2.53791e+06	2.83716e+06	3.50813e+06	2.76199e+06
83	Cer(d18:2_20:0)+H	(d18:2)	(20:0)		4.25885e+06	2.12308e+06	2.05984e+06	2.0729e+06	1.58566e+06	2.69618e+06	3.54981e+06	4.05532e+06	3.06693e+06
85	Cer(d18:2_22:0)+H	(d18:2)	(22:0)		6.73786e+06	2.82e+06	3.20218e+06	3.1216e+06	3.22233e+06	4.35089e+06	5.31098e+06	6.03716e+06	4.57455e+06
87	Cer(d18:2_22:1)+H	(d18:2)	(22:1)		2.11296e+06	879686	924837	752640	768606	1.09755e+06	1.62567e+06	1.57485e+06	1.05586e+06
88	Cer(d18:2_23:0)+H	(d18:2)	(23:0)		1.97828e+06	1.21939e+06	1.07204e+06	978713	1.01656e+06	1.75336e+06	1.67143e+06	2.20733e+06	1.75121e+06
89	Cer(d18:2_24:0)+H	(d18:2)	(24:0)		1.38786e+07	5.31965e+06	8.03552e+06	6.93577e+06	7.16781e+06	1.12107e+07	1.1894e+07	1.4002e+07	1.05918e+07
91	Cer(d18:2_24:1)+H	(d18:2)	(24:1)		3.14159e+07	1.59391e+07	1.58341e+07	1.32104e+07	1.34339e+07	2.20737e+07	2.60116e+07	3.44722e+07	2.27316e+07
93	Cer(d18:2_24:2)+H	(d18:2)	(24:2)		2.85508e+06	739692	1.41594e+06	796386	1.216e+06	1.42814e+06	1.60713e+06	1.92459e+06	1.89047e+06
94	Cer(d18:2_26:0)+H	(d18:2)	(26:0)		205813	82929.4	179265	128463	129222	229123	216500	148961	164053
95	Cer(d20:0_24:0)+H	(d20:0)	(24:0)		316903	246170	615725	384369	179725	184046	182923	131608	300025
96	Cer(d20:0_26:0)+H	(d20:0)	(26:0)		370473	140262	483956	382390	148128	96303.3	158027	101516	266369
97	Cer(d20:1_24:0)+H	(d20:1)	(24:0)		1.66527e+06	655493	1.11024e+06	975915	697870	1.03626e+06	1.06189e+06	1.2148e+06	1.07385e+06
98	Cer(d20:1_26:0)+H	(d20:1)	(26:0)		303962	188255	361887	259432	98181.5	67028.3	129449	54915.7	175178
99	Cer(d34:0)+HCOO	(d18:0)	(16:0)		1.64561e+06	1.01102e+06	694878	651100	551260	877795	1.19184e+06	1.16318e+06	880125
100	Cer(d36:2)+HCOO	(d36:2)			617526	387585	419415	319537	258330	420071	633483	507863	480031
102	Cer(d38:1)+H	(d38:1)			242670	92829.1	161775	194010	130404	131306	172595	92576.7	248484
105	Cer(d40:0)+H	(d40:0)			98983.4	34963.9	70303.4	69906.3	58861.2	58394.5	75695.6	37144.7	1.10205e+06
113	Cer(d43:1)+HCOO	(d18:1)	(25:0)		552020	343194	417232	341558	328854	506070	435785	537694	402508
114	Cer(t16:0_18:1)+HCOO	(t16:0)	(18:1)		535142	308140	578539	393881	271777	220921	445044	312426	441221
116	Cer(t18:0_23:0)+H	(t18:0)	(23:0)		460544	236177	412201	413464	256102	359131	346195	330169	405243
117	Cer(t18:0_24:1)+HCOO	(t18:0)	(24:1)		1.00605e+06	506436	653660	513990	477979	627881	713351	720374	612148
118	Cer(t20:0_24:0+O)+H	(t20:0)	(24:0+O)		446507	153304	374808	306114	114820	87376	151783	47285.5	244271
119	Cer(t20:0_25:0)+H	(t20:0)	(25:0)		197923	86160.5	260619	207965	69590.4	81666.3	97898	44120.8	154519
120	ChE(18:2)+NH4	(18:2)			3.02124e+06	312681	3.4571e+06	2.14048e+06	5.43846e+06	3.28491e+06	2.80098e+06	4.45916e+06	1.71721e+06
121	ChE(20:3)+NH4	(20:3)			1.10218e+06	56565.8	829321	671683	1.65328e+06	1.18989e+06	1.102e+06	1.50769e+06	613496
122	ChE(20:4)+NH4	(20:4)			7.66453e+06	1.52545e+06	1.06836e+07	8.86792e+06	1.71322e+07	1.36727e+07	1.10654e+07	1.34528e+07	8.14043e+06
123	ChE(20:5)+NH4	(20:5)			3.34803e+06	360554	4.53791e+06	3.33164e+06	6.2183e+06	4.40081e+06	3.65841e+06	4.45133e+06	3.36347e+06
124	ChE(22:4)+NH4	(22:4)			582416	199599	514246	357454	730415	561648	588385	647554	284778
125	ChE(22:5)+NH4	(22:5)			1.3058e+06	162128	1.43088e+06	1.08931e+06	2.16036e+06	1.47657e+06	1.68707e+06	1.78494e+06	874160
126	ChE(22:6)+NH4	(22:6)			6.35141e+06	283394	9.32328e+06	5.85945e+06	1.30722e+07	8.82643e+06	6.99199e+06	1.27312e+07	6.20032e+06
127	Co(Q10)+NH4	(Q10)			8.95045e+06	4.89298e+06	5.71354e+06	4.85943e+06	6.04947e+06	9.08268e+06	8.13062e+06	9.70076e+06	5.64669e+06
128	Co(Q8)+NH4	(Q8)			1.40496e+06	1.53746e+06	710867	878622	720191	993467	1.25113e+06	1.19877e+06	1.38657e+06
130	Co(Q9)+NH4	(Q9)			5.7074e+07	4.08716e+07	3.31521e+07	3.63476e+07	3.44185e+07	5.31143e+07	5.17374e+07	5.72559e+07	3.63785e+07
141	DG(16:0_16:0)+NH4	(16:0)	(16:0)		1.21227e+08	3.85083e+07	6.10778e+07	5.42915e+07	5.37665e+07	7.73415e+07	8.92511e+07	9.69636e+07	7.08539e+07
142	DG(16:0_16:1)+NH4	(16:0)	(16:1)		8.86728e+07	2.21341e+07	7.79961e+07	5.41805e+07	7.96798e+07	7.87758e+07	7.67137e+07	1.03208e+08	6.19531e+07
147	DG(16:0_18:1)+NH4	(16:0)	(18:1)		1.5922e+08	1.3112e+08	7.98379e+07	9.49627e+07	7.28328e+07	1.1363e+08	1.12862e+08	1.24247e+08	9.84225e+07
149	DG(16:0_18:2)+NH4	(16:0)	(18:2)		2.20583e+08	1.2346e+08	1.09686e+08	1.48882e+08	1.05313e+08	1.63659e+08	1.60723e+08	1.81918e+08	1.53458e+08
150	DG(16:0_18:3)+NH4	(16:0)	(18:3)		5.63781e+06	4.35291e+06	2.95535e+06	5.12036e+06	2.96528e+06	4.38145e+06	4.71359e+06	5.23543e+06	5.11779e+06
151	DG(16:0_20:4)+NH4	(16:0)	(20:4)		4.69967e+07	1.12462e+07	2.76088e+07	2.70683e+07	2.5097e+07	3.62945e+07	2.9767e+07	3.43035e+07	2.45463e+07
152	DG(16:0_20:5)+NH4	(16:0)	(20:5)		5.64323e+06	986841	2.91492e+06	3.20762e+06	3.71103e+06	3.48147e+06	3.39145e+06	4.17993e+06	2.91329e+06
153	DG(16:0_22:1)+NH4	(16:0)	(22:1)		1.69706e+06	1.67901e+06	962567	1.07752e+06	957566	1.35181e+06	1.39324e+06	1.71733e+06	1.38137e+06
154	DG(16:0_22:4)+NH4	(16:0)	(22:4)		6.49157e+06	1.86389e+06	4.49177e+06	3.68886e+06	3.63565e+06	5.42671e+06	4.03688e+06	4.70857e+06	3.26037e+06
155	DG(16:0_22:6)+NH4	(16:0)	(22:6)		4.42732e+07	1.11422e+07	2.66755e+07	2.66029e+07	2.73201e+07	3.72028e+07	3.06707e+07	3.59549e+07	2.82373e+07
157	DG(16:1_16:1)+NH4	(16:1)	(16:1)		8.4163e+06	7.77392e+06	4.54703e+06	6.92163e+06	3.91174e+06	6.45202e+06	5.66631e+06	6.64646e+06	6.59562e+06
159	DG(16:1_18:1)+NH4	(16:1)	(18:1)		1.8333e+07	2.5994e+07	9.565e+06	1.17036e+07	7.39432e+06	1.00609e+07	1.14944e+07	9.82309e+06	1.06821e+07
160	DG(16:1_18:2)+NH4	(16:1)	(18:2)		1.48571e+07	1.8271e+07	8.87548e+06	1.32416e+07	6.87965e+06	1.28112e+07	1.27955e+07	1.22777e+07	1.325e+07
166	DG(18:0_16:0)+NH4	(18:0)	(16:0)		1.37939e+07	7.77804e+06	9.06545e+06	7.95383e+06	6.02798e+06	8.35722e+06	9.20424e+06	9.84054e+06	8.14365e+06
167	DG(18:0_18:0)+NH4	(18:0)	(18:0)		6.64775e+06	3.41142e+06	5.21207e+06	3.18343e+06	3.40387e+06	4.08394e+06	4.66854e+06	3.81627e+06	3.86152e+06
168	DG(18:0_18:1)+NH4	(18:0)	(18:1)		2.84234e+07	2.6432e+07	1.56301e+07	1.83221e+07	1.39383e+07	2.2529e+07	2.04533e+07	2.33978e+07	1.99516e+07
169	DG(18:0_18:2)+NH4	(18:0)	(18:2)		4.56501e+07	3.66305e+07	2.47059e+07	3.5187e+07	2.49124e+07	3.84845e+07	3.23646e+07	3.91651e+07	3.5444e+07
170	DG(18:0_20:2)+NH4	(18:0)	(20:2)		717479	1.11189e+06	500960	547268	635207	1.04706e+06	570042	1.08612e+06	1.02686e+06
171	DG(18:0_20:3)+NH4	(18:0)	(20:3)		1.18416e+07	3.7125e+06	6.65996e+06	7.16993e+06	7.10723e+06	1.17215e+07	8.85211e+06	1.14012e+07	8.79221e+06
173	DG(18:0_20:4)+NH4	(18:0)	(20:4)		1.00063e+08	3.56463e+07	7.08378e+07	6.13246e+07	5.64543e+07	9.97532e+07	7.48406e+07	9.01131e+07	7.12038e+07
174	DG(18:0_22:4)+NH4	(18:0)	(22:4)		4.32939e+06	1.38479e+06	2.71222e+06	2.35991e+06	2.31772e+06	3.997e+06	3.07078e+06	4.08648e+06	2.74966e+06
175	DG(18:0_22:6)+NH4	(18:0)	(22:6)		1.714e+07	5.01677e+06	9.11197e+06	9.20385e+06	8.39821e+06	1.42957e+07	1.1108e+07	1.36155e+07	9.76406e+06
177	DG(18:1_18:1)+NH4	(18:1)	(18:1)		6.59533e+07	1.16436e+08	3.43371e+07	4.72668e+07	2.81393e+07	4.83717e+07	4.33446e+07	4.7087e+07	4.80182e+07
179	DG(18:1_18:2)+NH4	(18:1)	(18:2)		7.66939e+07	1.60871e+08	4.10503e+07	7.12468e+07	3.81576e+07	5.99501e+07	5.97085e+07	6.69482e+07	6.68596e+07
182	DG(18:1_20:4)+NH4	(18:1)	(20:4)		3.28245e+07	9.81134e+06	1.80496e+07	1.72443e+07	1.70576e+07	2.53977e+07	2.01193e+07	2.5845e+07	1.76197e+07
183	DG(18:1_22:1)+NH4	(18:1)	(22:1)		950783	718628	436700	502380	527029	684242	691005	802749	605070
184	DG(18:1_22:5)+NH4	(18:1)	(22:5)		5.39735e+06	2.69324e+06	2.9374e+06	2.99189e+06	2.68223e+06	4.11562e+06	3.0579e+06	4.68305e+06	2.72761e+06
185	DG(18:1_22:6)+NH4	(18:1)	(22:6)		9.221e+06	4.8378e+06	4.33043e+06	4.96917e+06	4.7451e+06	7.75523e+06	5.7233e+06	7.6327e+06	5.75095e+06
186	DG(18:1_24:0)+NH4	(18:1)	(24:0)		453346	323728	303745	375491	364713	420486	506935	435514	416484
187	DG(18:1_24:1)+NH4	(18:1)	(24:1)		422400	274766	231687	229297	214059	340768	364744	409703	305469
188	DG(18:2_18:2)+NH4	(18:2)	(18:2)		2.49225e+07	3.71624e+07	1.3557e+07	3.64075e+07	1.59228e+07	2.48358e+07	2.76409e+07	2.72515e+07	3.24165e+07
189	DG(18:2_20:4)+NH4	(18:2)	(20:4)		3.84214e+06	1.29944e+06	2.21321e+06	2.1391e+06	1.77146e+06	2.89003e+06	2.45357e+06	3.1385e+06	2.45775e+06
190	DG(18:3_18:2)+NH4	(18:3)	(18:2)		1.47552e+06	2.88514e+06	689902	2.40021e+06	1.26807e+06	1.28612e+06	690696	819870	379185
194	DG(20:1_18:1)+NH4	(20:1)	(18:1)		6.74645e+06	7.76759e+06	3.4149e+06	4.67994e+06	3.27065e+06	5.85269e+06	5.51036e+06	6.52885e+06	5.37921e+06
195	DG(20:1_18:2)+NH4	(20:1)	(18:2)		3.6699e+06	6.95718e+06	1.99172e+06	3.33339e+06	1.86298e+06	3.38796e+06	3.18155e+06	4.04459e+06	3.53625e+06
196	DG(22:0_18:2)+NH4	(22:0)	(18:2)		517472	182155	237899	257298	219764	259456	298675	500772	297539
197	DG(22:1_18:2)+NH4	(22:1)	(18:2)		681637	664888	440404	517924	466432	538668	395023	772883	548066
198	DG(24:0_18:2)+NH4	(24:0)	(18:2)		451336	143993	193218	312177	211317	346878	414554	413062	303413
199	DG(24:1_18:2)+NH4	(24:1)	(18:2)		889550	257586	464279	519322	460742	491472	714023	938808	543144
205	dMePE(16:0_16:0)-H	(16:0)	(16:0)		551847	258418	852042	675163	781068	1.04519e+06	1.35857e+06	939318	638324
206	dMePE(16:0_18:1)-H	(16:0)	(18:1)		1.91909e+07	6.33553e+06	1.09006e+07	1.06365e+07	1.01994e+07	1.62545e+07	1.48023e+07	1.6064e+07	1.23152e+07
207	dMePE(16:0_18:2)-H	(16:0)	(18:2)		367753	45931.9	165543	263471	245714	490531	304871	493285	229233
208	dMePE(16:0_22:5)-H	(16:0)	(22:5)		1.28882e+07	3.44119e+06	7.00117e+06	6.8865e+06	6.69408e+06	8.95529e+06	9.77806e+06	9.72266e+06	7.43067e+06
209	dMePE(18:0_18:2)-H	(18:0)	(18:2)		1.42741e+06	437885	659543	868284	767613	919363	1.05659e+06	1.06357e+06	925607
210	Hex1Cer(d18:0_22:0)+H	(d18:0)	(22:0)		496873	831190	306356	333598	215716	419906	449792	424671	332756
211	Hex1Cer(d18:0_24:0)+H	(d18:0)	(24:0)		554506	1.50704e+06	323088	336756	215510	408832	497113	462381	510537
212	Hex1Cer(d18:0_24:0+O)+H	(d18:0)	(24:0+O)		1.03492e+06	2.2919e+06	496899	492522	418881	446556	49546.6	111568	437737
214	Hex1Cer(d18:1_16:0+O)+H	(d18:1)	(16:0+O)		3.7078e+06	1.80783e+06	2.91226e+06	2.45271e+06	1.64234e+06	2.3143e+06	3.42266e+06	2.60977e+06	2.63129e+06
215	Hex1Cer(d18:1_18:0)+H	(d18:1)	(18:0)		1.65242e+06	1.74562e+06	596105	1.03445e+06	592888	912910	1.54553e+06	1.04379e+06	745614
216	Hex1Cer(d18:1_22:0+O)+H	(d18:1)	(22:0+O)		1.04604e+07	9.99277e+06	3.10176e+06	3.36304e+06	2.86135e+06	4.82625e+06	5.84001e+06	5.00527e+06	3.93615e+06
217	Hex1Cer(d18:1_24:0)+H	(d18:1)	(24:0)		1.63463e+07	1.79191e+07	8.60587e+06	9.4544e+06	7.17368e+06	1.31372e+07	1.39366e+07	1.33325e+07	1.06567e+07
219	Hex1Cer(d18:1_24:0+O)+H	(d18:1)	(24:0+O)		5.20144e+06	1.21917e+07	1.52075e+06	2.5223e+06	962637	2.08805e+06	5.13436e+06	1.52883e+06	1.92548e+06
220	Hex1Cer(d18:1_24:1)+HCOO	(d18:1)	(24:1)		2.2328e+06	3.10716e+06	1.04777e+06	1.07161e+06	899438	1.44394e+06	1.76198e+06	1.48543e+06	994964
221	Hex1Cer(d18:2_24:0+O)+H	(d18:2)	(24:0+O)		103545	889796	133987	147141	106683	49249.9	12050.9	368479	139269
228	Hex1Cer(t18:0_24:0)+H	(t18:0)	(24:0)		1.30424e+06	299177	722570	698233	735950	1.0075e+06	956752	1.14392e+06	839233
229	Hex1Cer(t18:0_24:1)+H	(t18:0)	(24:1)		2.34827e+06	1.0603e+06	1.49434e+06	1.60063e+06	1.36018e+06	2.02356e+06	2.34768e+06	2.84338e+06	4.13715e+06
234	Hex2Cer(d18:1_20:0)+H	(d18:1)	(20:0)		294579	157679	146007	123769	140466	197882	528678	376963	334396
246	LPC(16:0)+H	(16:0)			4.97458e+08	2.68781e+08	2.58482e+08	2.45207e+08	2.20084e+08	2.97226e+08	4.10119e+08	4.06492e+08	2.87189e+08
255	LPC(16:0e)+H	(16:0e)			9.98818e+06	6.38503e+06	5.78421e+06	4.63627e+06	4.65859e+06	5.53057e+06	7.92627e+06	7.14995e+06	5.64063e+06
259	LPC(16:1)+H	(16:1)			1.03165e+07	5.23652e+06	4.69564e+06	3.76359e+06	3.64857e+06	5.10172e+06	7.34728e+06	6.81498e+06	4.46728e+06
264	LPC(16:1e)+H	(16:1e)			8.23742e+06	5.14809e+06	4.18927e+06	3.36267e+06	3.3072e+06	4.34729e+06	6.36663e+06	5.14332e+06	4.37854e+06
270	LPC(18:0)+H	(18:0)			2.62675e+08	1.99034e+08	1.78993e+08	1.77619e+08	1.66354e+08	2.26812e+08	2.31968e+08	2.21665e+08	1.76571e+08
275	LPC(18:0e)+H	(18:0e)			1.09103e+06	1.24691e+06	892302	820105	657564	1.02234e+06	1.14952e+06	1.22991e+06	905409
276	LPC(18:1)+H	(18:1)			4.37115e+07	2.73975e+07	1.58658e+07	1.67389e+07	1.52208e+07	2.0051e+07	3.94555e+07	3.20085e+07	2.34138e+07
284	LPC(18:1e)+H	(18:1e)			2.46557e+06	2.77468e+06	1.47003e+06	1.24869e+06	1.1258e+06	1.27202e+06	1.53812e+06	1.55737e+06	1.16933e+06
286	LPC(18:2)+H	(18:2)			4.22955e+07	2.9755e+07	1.74523e+07	2.17039e+07	1.9858e+07	2.21817e+07	4.02598e+07	3.39234e+07	2.5673e+07
293	LPC(18:2e)+H	(18:2e)			490570	376753	261897	200468	192550	219163	309876	254413	194295
295	LPC(18:3)+H	(18:3)			1.74585e+07	9.9889e+06	9.88364e+06	8.83244e+06	8.01906e+06	1.17861e+07	1.73459e+07	1.64564e+07	1.13877e+07
302	LPC(20:0)+H	(20:0)			8.9761e+06	7.93337e+06	9.98866e+06	1.02015e+07	9.2218e+06	1.29991e+07	1.18752e+07	1.2716e+07	1.07608e+07
305	LPC(20:0e)+H	(20:0e)			273709	326912	332784	285515	266770	387976	380697	426676	282731
307	LPC(20:1)+H	(20:1)			1.97903e+06	2.33274e+06	1.42525e+06	1.35388e+06	1.23768e+06	1.8913e+06	2.24279e+06	2.08821e+06	1.51125e+06
309	LPC(20:2)+H	(20:2)			1.38172e+06	1.6683e+06	696427	670571	588562	831598	1.18714e+06	1.04058e+06	753150
312	LPC(20:3)+H	(20:3)			1.1441e+07	7.17403e+06	8.18238e+06	7.3881e+06	8.27303e+06	9.81989e+06	1.1084e+07	9.26146e+06	8.82044e+06
314	LPC(20:4)+H	(20:4)			2.55657e+07	1.45493e+07	9.41944e+06	1.09469e+07	9.24711e+06	1.20418e+07	2.46757e+07	1.91937e+07	1.3582e+07
320	LPC(20:5)+H	(20:5)			1.61256e+06	601662	566565	696553	560776	540837	1.13968e+06	967210	720946
323	LPC(22:0)+H	(22:0)			2.95612e+06	1.47398e+06	2.16139e+06	2.67768e+06	2.08333e+06	2.33782e+06	2.80499e+06	4.14448e+06	2.31194e+06
325	LPC(22:1)+H	(22:1)			604057	804298	664778	644533	508071	666923	879640	825513	653913
326	LPC(22:3)+H	(22:3)			592532	597024	552149	603388	464021	658420	611727	967882	749287
327	LPC(22:4)+H	(22:4)			1.94956e+06	969285	687763	582755	525393	750597	1.59175e+06	1.28038e+06	749794
329	LPC(22:5)+H	(22:5)			5.25805e+06	2.3021e+06	1.68318e+06	1.82387e+06	1.56646e+06	1.84213e+06	3.97839e+06	3.15888e+06	1.90499e+06
332	LPC(22:6)+H	(22:6)			1.79396e+07	1.31865e+07	7.02892e+06	8.08577e+06	6.63961e+06	8.45968e+06	1.4994e+07	1.23882e+07	9.06801e+06
336	LPC(24:0)+H	(24:0)			4.4936e+06	2.01276e+06	5.17699e+06	4.68588e+06	4.44741e+06	5.41612e+06	6.6504e+06	6.7423e+06	5.44863e+06
338	LPC(24:2)+H	(24:2)			199565	258463	182779	178642	205350	260342	316281	323713	246312
339	LPC(28:0)+H	(28:0)			505343	268492	448667	395614	395700	645273	717440	600908	437719
342	LPE(16:0)+H	(16:0)			1.65903e+07	8.41124e+06	7.83012e+06	6.92531e+06	6.77658e+06	8.96458e+06	1.35326e+07	1.22959e+07	1.0978e+07
347	LPE(16:1e)-H	(16:1e)			4.5161e+06	2.91455e+06	2.4876e+06	2.46808e+06	2.50716e+06	2.66648e+06	3.93558e+06	3.69749e+06	3.11189e+06
348	LPE(18:0)+H	(18:0)			1.44516e+07	1.36858e+07	7.73857e+06	7.1522e+06	7.15513e+06	9.30384e+06	1.31042e+07	1.30579e+07	9.97514e+06
352	LPE(18:1)+H	(18:1)			4.96432e+06	4.1027e+06	2.09328e+06	1.82682e+06	1.5555e+06	2.29717e+06	3.73282e+06	3.3017e+06	2.49794e+06
358	LPE(18:1e)-H	(18:1e)			661297	1.08564e+06	685195	648370	582268	840759	1.01828e+06	1.02186e+06	838578
359	LPE(18:2)+H	(18:2)			1.75316e+06	1.98331e+06	716575	631758	507490	689386	1.05754e+06	1.08026e+06	702764
361	LPE(20:1)+H	(20:1)			601926	630341	280383	159346	154274	226654	318648	385055	165407
363	LPE(20:2)+H	(20:2)			216211	217392	109645	37643.9	49917.5	64514.3	120147	148672	89787.1
364	LPE(20:3)+H	(20:3)			613835	493508	229748	187521	146681	170673	345605	325510	180191
366	LPE(20:4)-H	(20:4)			4.25567e+06	4.08051e+06	1.99933e+06	1.21833e+06	1.08041e+06	1.28894e+06	2.02271e+06	2.31043e+06	1.09516e+06
368	LPE(22:4)+H	(22:4)			3.14376e+06	2.74291e+06	1.47288e+06	702583	666863	793003	1.52598e+06	1.58799e+06	821688
370	LPE(22:5)+H	(22:5)			5.83908e+06	3.88721e+06	2.26252e+06	1.31648e+06	1.29314e+06	1.31255e+06	2.33089e+06	2.82899e+06	1.29547e+06
372	LPE(22:6)+H	(22:6)			1.68568e+07	1.39036e+07	7.59136e+06	4.76266e+06	4.40208e+06	5.2595e+06	8.26943e+06	9.61918e+06	5.0361e+06
376	LPS(18:0)+H	(18:0)			869880	165691	102829	134414	129813	161024	133593	462472	382909
379	MePC(20:3)+Na	(20:3)			1.1342e+06	295520	276905	151249	215021	164689	155562	166674	105943
394	MePC(32:0)+Na	(32:0)			4.39197e+06	1.40157e+06	2.91562e+06	2.87609e+06	2.78781e+06	3.39052e+06	3.98515e+06	3.60032e+06	3.45618e+06
395	MePC(32:1)+NH4	(32:1)			1.12321e+08	4.28701e+07	8.63363e+07	7.18033e+07	7.31024e+07	1.01537e+08	1.03013e+08	1.08997e+08	8.18105e+07
396	MePC(32:2)+Na	(32:2)			679752	284421	713505	601072	505621	725029	735486	794221	744684
397	MePC(32:3e)+Na	(32:3e)			2.5921e+08	6.5994e+07	1.75336e+08	1.87957e+08	1.61078e+08	2.00103e+08	2.24681e+08	2.28748e+08	1.99516e+08
400	MePC(32:4e)+Na	(32:4e)			5.28444e+08	1.23767e+08	3.7512e+08	3.60984e+08	3.36262e+08	4.79487e+08	4.82095e+08	4.77544e+08	4.10566e+08
401	MePC(32:5)+Na	(32:5)			418594	143853	320348	290081	334243	367148	612573	270193	294311
402	MePC(32:5e)+Na	(32:5e)			1.36226e+07	3.76435e+06	1.17636e+07	1.51654e+07	1.31648e+07	1.22926e+07	1.19524e+07	1.08445e+07	1.35753e+07
403	MePC(32:6e)+Na	(32:6e)			2.23521e+08	9.46823e+07	1.7246e+08	1.5656e+08	1.48108e+08	1.8554e+08	2.04508e+08	2.33712e+08	1.70505e+08
404	MePC(32:7e)+Na	(32:7e)			1.12135e+07	2.65251e+06	7.7402e+06	6.59124e+06	6.71145e+06	1.14037e+07	1.26341e+07	2.25151e+06	8.70556e+06
411	MePC(34:1)+Na	(34:1)			3.21256e+07	1.41122e+07	2.33781e+07	2.33556e+07	2.0716e+07	3.23348e+07	3.17903e+07	3.53217e+07	2.55847e+07
412	MePC(34:3e)+Na	(34:3e)			7.6942e+06	1.83946e+06	4.31668e+06	4.78061e+06	3.79483e+06	7.17977e+06	6.80871e+06	8.06269e+06	5.42314e+06
413	MePC(34:4)+Na	(34:4)			2.42367e+06	811442	1.14785e+06	1.5902e+06	1.76238e+06	2.29722e+06	2.53999e+06	1.86738e+06	1.33632e+06
416	MePC(34:4e)+Na	(34:4e)			2.68861e+08	6.88423e+07	1.63492e+08	1.7416e+08	1.58571e+08	2.49919e+08	2.44395e+08	2.61522e+08	1.90463e+08
417	MePC(34:5e)+Na	(34:5e)			1.9714e+07	4.32701e+06	1.43577e+07	1.5051e+07	1.43552e+07	1.76246e+07	1.49565e+07	1.54323e+07	1.60251e+07
419	MePC(34:6)+Na	(34:6)			6.73893e+06	2.41394e+06	8.01191e+06	7.94982e+06	7.70815e+06	7.52757e+06	8.18073e+06	5.30044e+06	7.99218e+06
421	MePC(34:6e)+Na	(34:6e)			2.33232e+08	8.60391e+07	1.97123e+08	2.19068e+08	2.54236e+08	1.85445e+08	1.50904e+08	1.5111e+08	2.0382e+08
423	MePC(34:7e)+Na	(34:7e)			1.26684e+08	2.50552e+07	5.43935e+08	5.45675e+08	1.47162e+08	2.32118e+08	1.48005e+08	1.92929e+08	6.59607e+08
432	MePC(36:1)+Na	(36:1)			1.32605e+07	6.44799e+06	9.4008e+06	1.10428e+07	1.01132e+07	1.54394e+07	1.61923e+07	1.66059e+07	1.14465e+07
433	MePC(36:3)+Na	(36:3)			1.98192e+07	9.13141e+06	1.36332e+07	1.71521e+07	1.43486e+07	2.29183e+07	2.25345e+07	2.62069e+07	1.81484e+07
435	MePC(36:3e)+Na	(36:3e)			1.24958e+06	386830	713021	720353	594303	807806	1.08268e+06	1.01e+06	720401
436	MePC(36:4e)+Na	(36:4e)			1.9741e+06	494748	1.05751e+06	1.35367e+06	922581	1.45259e+06	1.66166e+06	1.96934e+06	1.20025e+06
439	MePC(36:5e)+Na	(36:5e)			7.47982e+06	2.06408e+06	4.53904e+06	4.64492e+06	4.15809e+06	6.3154e+06	6.71071e+06	6.57326e+06	5.01429e+06
441	MePC(36:6)+Na	(36:6)			1.04972e+07	4.5213e+06	1.27987e+07	7.87032e+06	6.20808e+06	1.17053e+07	1.01093e+07	7.54129e+06	1.12348e+07
442	MePC(36:6e)+Na	(36:6e)			2.42319e+07	3.07267e+06	5.70919e+06	1.65921e+07	1.30981e+07	1.86871e+07	1.46042e+07	1.61605e+07	1.02642e+07
451	MePC(38:0)+Na	(38:0)			9.79396e+06	2.83682e+06	6.88578e+06	5.37976e+06	5.65084e+06	9.33159e+06	8.89973e+06	9.08533e+06	7.01516e+06
452	MePC(38:2)+Na	(38:2)			6.85469e+07	1.99795e+07	4.34014e+07	4.19994e+07	4.17245e+07	5.45316e+07	5.21507e+07	5.16573e+07	4.41922e+07
454	MePC(38:4)+Na	(38:4)			729110	306076	472946	400582	432939	747141	608449	722256	587724
455	MePC(38:7e)+Na	(38:7e)			1.592e+08	7.30674e+07	1.01524e+08	1.07262e+08	8.6901e+07	1.2185e+08	1.15365e+08	1.09249e+08	1.1325e+08
456	MePC(38:8e)+Na	(38:8e)			7.58255e+07	4.95882e+07	7.34392e+07	5.77609e+07	2.756e+07	8.20404e+07	7.79068e+07	6.59018e+07	8.75173e+07
465	MePC(40:1)+Na	(40:1)			617794	246465	436210	493563	390952	583896	580303	669793	644659
466	MePC(40:6)+Na	(40:6)			280846	164447	266625	260617	240357	329007	307128	362741	320795
467	MePC(40:6e)+Na	(40:6e)			1.49936e+06	461584	1.2064e+06	987232	787413	1.35139e+06	1.31055e+06	1.59916e+06	1.25983e+06
468	MePC(40:7e)+Na	(40:7e)			8.68673e+06	4.48046e+06	5.01224e+06	5.55236e+06	5.20855e+06	7.31728e+06	6.66011e+06	6.85408e+06	5.95327e+06
469	MePC(40:8e)+Na	(40:8e)			2.18159e+07	9.13104e+06	1.30277e+07	1.30784e+07	1.30067e+07	1.96961e+07	1.8543e+07	2.08187e+07	1.57121e+07
471	MePC(40:9e)+Na	(40:9e)			3.74246e+07	1.52731e+07	2.41944e+07	2.82539e+07	2.47687e+07	3.49667e+07	3.2628e+07	3.45216e+07	3.47044e+07
479	MePC(42:3)+Na	(42:3)			384932	140326	286555	262968	244124	474728	452068	517527	320895
480	MePC(42:6e)+Na	(42:6e)			601162	28302.7	628926	744859	478689	1.22728e+06	592533	959834	550481
481	MePC(42:8)+Na	(42:8)			538820	268247	525638	542820	504162	729676	670139	806097	622589
486	MG(18:0)+NH4	(18:0)			507201	361578	339965	192375	266456	253163	353002	320226	223714
487	MGDG(18:1_22:5)-H	(18:1)	(22:5)		5.15583e+06	1.60146e+06	3.1051e+06	3.46244e+06	3.18397e+06	4.05025e+06	4.24988e+06	4.43202e+06	3.98701e+06
488	PA(16:0_16:0)-H	(16:0)	(16:0)		1.93296e+06	144716	879172	1.03179e+06	1.01844e+06	810482	638968	996831	759561
489	PA(16:0_16:1)+NH4	(16:0)	(16:1)		1.4764e+07	1.01494e+06	9.11178e+06	9.6186e+06	9.85891e+06	8.11651e+06	5.34097e+06	9.25011e+06	5.71178e+06
492	PA(16:0_18:1)+NH4	(16:0)	(18:1)		2.29698e+06	270386	2.0289e+06	2.17831e+06	1.79347e+06	1.8236e+06	1.06118e+06	1.3298e+06	67969.1
494	PA(16:0_18:2)+NH4	(16:0)	(18:2)		3.69614e+06	242069	2.31944e+06	2.54127e+06	2.50287e+06	1.9736e+06	1.75241e+06	2.61318e+06	577880
496	PA(16:0_20:4)-H	(16:0)	(20:4)		257656	16961.9	166282	284383	193254	158903	50399.5	116468	109715
497	PC(12:0_12:0)+HCOO	(12:0)	(12:0)		2.48352e+07	3.75365e+07	3.59607e+07	3.81011e+07	3.72716e+07	3.65429e+07	3.67165e+07	3.52266e+07	3.54875e+07
532	PC(16:0_16:1)+H	(16:0)	(16:1)		8.85582e+09	2.31397e+09	6.4967e+09	5.34776e+09	5.91125e+09	8.01791e+09	7.87759e+09	9.03041e+09	6.22115e+09
538	PC(16:0_18:1)+H	(16:0)	(18:1)		5.00857e+09	2.22592e+09	3.71916e+09	3.25092e+09	3.34648e+09	4.41648e+09	4.38958e+09	4.71073e+09	3.74764e+09
551	PC(16:0_20:3)+H	(16:0)	(20:3)		4.80496e+08	1.77645e+08	2.99315e+08	3.13865e+08	2.94515e+08	4.21328e+08	4.53263e+08	4.83696e+08	3.79229e+08
554	PC(16:0_20:4)+H	(16:0)	(20:4)		2.0056e+09	6.54044e+08	1.45098e+09	1.48185e+09	1.48936e+09	1.97781e+09	2.0828e+09	2.15003e+09	1.71452e+09
558	PC(16:0_20:5)+H	(16:0)	(20:5)		7.92838e+07	3.30776e+07	6.71722e+07	7.12575e+07	6.83853e+07	8.1655e+07	6.92346e+07	6.28495e+07	7.13983e+07
587	PC(16:1_20:5)+H	(16:1)	(20:5)		3.46395e+06	941054	824349	2.59842e+06	2.27768e+06	1.7167e+06	1.90221e+06	3.47103e+06	2.51092e+06
594	PC(16:1e_22:5)+H	(16:1e)	(22:5)		935282	236537	577295	616494	525960	740316	803999	866853	685038
597	PC(16:2e_18:1)+H	(16:2e)	(18:1)		7.39214e+07	1.75982e+07	3.9301e+07	4.79022e+07	3.76134e+07	6.69935e+07	6.14455e+07	5.96833e+07	4.81763e+07
599	PC(16:2e_20:4)+H	(16:2e)	(20:4)		1.04961e+07	2.48943e+06	6.93544e+06	7.18491e+06	6.73203e+06	8.58923e+06	9.18341e+06	9.1524e+06	7.74408e+06
600	PC(16:2e_22:4)+H	(16:2e)	(22:4)		1.17697e+08	2.86168e+07	7.34851e+07	7.45763e+07	6.69264e+07	9.55158e+07	9.1894e+07	9.15694e+07	7.45975e+07
631	PC(18:1_18:2)+Na	(18:1)	(18:2)		1.50474e+09	4.58998e+08	1.20192e+09	1.22362e+09	1.19072e+09	1.63376e+09	1.56463e+09	1.65849e+09	1.28886e+09
644	PC(18:1e_16:0)+HCOO	(18:1e)	(16:0)		5.20109e+06	2.61146e+06	4.10721e+06	3.37589e+06	3.19734e+06	4.65119e+06	3.85178e+06	4.43077e+06	3.7329e+06
646	PC(18:1e_22:6)+H	(18:1e)	(22:6)		3.64784e+07	1.42912e+07	2.32547e+07	2.60672e+07	2.03348e+07	3.24952e+07	2.6284e+07	3.40392e+07	2.6718e+07
657	PC(18:2e_18:0)+H	(18:2e)	(18:0)		2.58849e+07	1.31302e+07	1.44499e+07	1.46907e+07	1.55285e+07	2.43819e+07	1.99273e+07	2.70907e+07	1.69811e+07
658	PC(18:3e_16:0)+H	(18:3e)	(16:0)		1.4895e+06	259190	722003	850006	474935	1.09051e+06	862339	1.29707e+06	452549
660	PC(18:3e_18:0)+H	(18:3e)	(18:0)		2.07193e+07	6.67029e+06	1.08774e+07	1.13784e+07	1.05333e+07	1.75169e+07	1.73038e+07	1.93822e+07	1.30373e+07
661	PC(18:3e_18:2)+H	(18:3e)	(18:2)		4.97891e+06	1.79061e+06	3.81608e+06	3.52188e+06	4.14754e+06	4.45597e+06	5.50255e+06	5.44999e+06	3.88513e+06
662	PC(18:3e_22:1)+H	(18:3e)	(22:1)		6.44935e+06	2.22731e+06	3.11112e+06	2.96337e+06	3.0513e+06	4.46091e+06	4.97238e+06	6.94609e+06	3.49528e+06
664	PC(18:3e_22:4)+H	(18:3e)	(22:4)		713068	635819	1.43852e+06	3.66538e+06	3.18388e+06	1.70803e+06	3.22707e+06	3.33046e+06	3.09192e+06
675	PC(20:4e_16:0)+H	(20:4e)	(16:0)		2.89534e+07	7.45677e+06	1.56231e+07	1.80047e+07	1.60227e+07	1.91997e+07	2.39928e+07	2.28002e+07	1.71459e+07
676	PC(20:4e_18:0)+H	(20:4e)	(18:0)		2.45751e+07	1.29701e+07	1.84678e+07	1.53391e+07	1.69747e+07	2.32781e+07	2.02415e+07	2.36474e+07	1.9082e+07
677	PC(20:4e_18:1)+H	(20:4e)	(18:1)		5.13563e+06	1.04297e+06	2.39931e+06	4.67108e+06	4.39924e+06	2.57125e+06	2.20054e+06	3.74584e+06	2.97222e+06
685	PC(24:0)+H	(12:0)	(12:0)		1000000000	1000000000	1000000000	1000000000	1000000000	1000000000	1000000000	1000000000	1000000000
718	PC(32:0)+H	(16:0)	(16:0)		1.34701e+10	4.24927e+09	1.03169e+10	8.38917e+09	8.84956e+09	1.19909e+10	1.07719e+10	1.20576e+10	9.62594e+09
728	PC(32:0e)+H	(16:0e)	(16:0)		3.48944e+08	1.09881e+08	2.11292e+08	1.91358e+08	1.92691e+08	2.77779e+08	2.76424e+08	2.95775e+08	2.13885e+08
739	PC(32:1e)+H	(16:1e)	(16:0)		7.92131e+08	1.93195e+08	4.58781e+08	3.65215e+08	3.65415e+08	6.66622e+08	5.67293e+08	6.75892e+08	4.61623e+08
737	PC(32:1e)+H	(16:0e)	(16:1)		4.36433e+07	1.23884e+07	6.97961e+07	4.83248e+07	2.64147e+07	6.89175e+07	9.41724e+07	4.36762e+07	2.58273e+07
742	PC(32:2)+H	(16:1)	(16:1)		1.59046e+08	3.942e+07	9.22902e+07	8.54818e+07	9.39324e+07	1.44698e+08	1.59914e+08	1.72422e+08	1.03567e+08
764	PC(34:0)+H	(18:0)	(16:0)		1.03921e+09	4.17535e+08	6.4949e+08	6.16775e+08	5.65569e+08	8.52796e+08	7.96663e+08	8.76086e+08	6.70735e+08
767	PC(34:0e)+H	(18:0e)	(16:0)		2.37693e+07	1.20855e+07	1.6683e+07	1.8089e+07	1.60935e+07	2.25396e+07	1.99571e+07	2.79763e+07	1.80188e+07
774	PC(34:1e)+H	(18:1e)	(16:0)		2.8883e+08	1.19623e+08	2.06134e+08	1.72639e+08	1.66883e+08	2.51904e+08	2.20543e+08	2.50984e+08	1.95165e+08
779	PC(34:2)+H	(16:0)	(18:2)		5.81695e+09	2.14228e+09	4.04907e+09	4.0913e+09	3.94792e+09	5.70787e+09	5.2796e+09	6.01345e+09	4.66655e+09
783	PC(34:2e)+H	(16:1e)	(18:1)		1.36133e+08	3.91949e+07	7.34962e+07	7.05575e+07	6.97358e+07	1.09188e+08	1.06992e+08	1.13987e+08	7.86934e+07
782	PC(34:2e)+H	(16:0e)	(18:2)		6.53507e+07	2.59614e+07	5.25971e+07	4.78472e+07	4.86599e+07	6.14334e+07	5.2236e+07	6.18744e+07	5.07695e+07
785	PC(34:3)+H	(16:1)	(18:2)		1.68178e+08	5.59314e+07	1.07595e+08	1.00699e+08	1.03419e+08	1.73698e+08	1.73115e+08	2.0048e+08	1.22659e+08
787	PC(34:3)+H	(16:0)	(18:3)		1.20612e+08	3.8807e+07	8.19882e+07	7.96294e+07	7.37546e+07	1.14842e+08	1.22731e+08	1.35796e+08	9.60316e+07
821	PC(36:1)+H	(18:0)	(18:1)		1.11695e+09	4.74049e+08	6.49841e+08	6.83074e+08	5.99268e+08	9.52918e+08	9.40372e+08	9.0717e+08	7.42456e+08
826	PC(36:2)+H	(18:0)	(18:2)		1.76011e+09	1.03187e+09	1.56174e+09	1.25333e+09	1.02624e+09	1.70181e+09	1.57403e+09	1.63846e+09	1.2109e+09
831	PC(36:3)+H	(18:1)	(18:2)		5.38367e+08	2.77518e+08	3.23558e+08	3.62916e+08	3.26058e+08	4.97677e+08	4.89301e+08	5.52788e+08	3.58331e+08
836	PC(36:4)+H	(18:2)	(18:2)		1.6113e+08	5.11799e+07	1.03139e+08	1.10171e+08	1.03003e+08	1.50252e+08	1.64021e+08	1.87734e+08	1.21788e+08
840	PC(36:4e)+H	(16:0e)	(20:4)		1.23949e+08	4.33025e+07	9.77287e+07	9.07196e+07	9.01351e+07	1.13701e+08	9.60288e+07	1.09484e+08	9.29613e+07
842	PC(36:5)+H	(16:1)	(20:4)		1.49669e+07	1.54388e+07	2.30118e+07	6.76992e+06	1.66247e+07	3.90363e+07	3.68415e+07	1.52211e+07	740979
843	PC(36:5)+H	(16:0)	(20:5)		3.01616e+08	4.81013e+07	1.64988e+08	1.76408e+08	1.69234e+08	2.24363e+08	2.57375e+08	3.19343e+08	2.10083e+08
845	PC(36:5e)+H	(16:1e)	(20:4)		3.0394e+08	8.02404e+07	1.96156e+08	1.91205e+08	1.70503e+08	2.69764e+08	2.78037e+08	2.85096e+08	2.07993e+08
878	PC(38:2)+H	(18:0)	(20:2)		1.59448e+08	6.50584e+07	1.03348e+08	9.90856e+07	9.85713e+07	1.41143e+08	1.49575e+08	1.44768e+08	1.23316e+08
880	PC(38:3)+H	(20:1)	(18:2)		2.13303e+08	6.24854e+07	1.27792e+08	1.49125e+08	1.20301e+08	1.13348e+08	1.80325e+08	1.91033e+08	1.71593e+08
882	PC(38:3)+H	(18:0)	(20:3)		2.55066e+08	9.87225e+07	1.6225e+08	1.77141e+08	1.47946e+08	2.35819e+08	2.23767e+08	2.45636e+08	1.906e+08
887	PC(38:4)+H	(18:1)	(20:3)		1.12041e+08	5.86667e+07	6.5389e+07	7.13558e+07	6.46786e+07	1.01312e+08	1.03756e+08	1.12085e+08	8.25415e+07
889	PC(38:4)+H	(18:0)	(20:4)		1.35074e+09	5.35809e+08	8.66183e+08	9.58243e+08	7.40636e+08	1.16692e+09	1.13563e+09	1.1836e+09	1.04387e+09
888	PC(38:4)+H	(16:0)	(22:4)		1.3283e+08	5.05249e+07	9.74086e+07	9.6526e+07	8.82624e+07	1.29255e+08	1.36422e+08	1.28012e+08	1.02752e+08
893	PC(38:4e)+H	(16:0e)	(22:4)		3.48751e+07	1.02217e+07	1.86694e+07	1.88501e+07	2.37924e+07	3.00985e+07	2.77371e+07	3.09479e+07	1.9079e+07
895	PC(38:5)+H	(18:0)	(20:5)		1.37448e+08	4.27562e+07	8.28761e+07	8.83543e+07	7.71555e+07	1.08394e+08	1.05506e+08	1.33382e+08	1.02806e+08
894	PC(38:5)+H	(16:0)	(22:5)		6.88888e+08	2.65092e+08	4.01897e+08	4.52583e+08	4.10571e+08	5.168e+08	5.68657e+08	5.90761e+08	4.49987e+08
898	PC(38:5e)+H	(18:1e)	(20:4)		1.05898e+08	4.04153e+07	7.60834e+07	7.28143e+07	6.46803e+07	9.14938e+07	7.73035e+07	8.24861e+07	7.39322e+07
899	PC(38:5e)+H	(16:1e)	(22:4)		2.81977e+07	7.73794e+06	1.84976e+07	1.61768e+07	1.5428e+07	2.5372e+07	2.44184e+07	2.52303e+07	1.83421e+07
901	PC(38:6)+H	(18:2)	(20:4)		9.02488e+07	4.1007e+07	7.21153e+07	5.83985e+07	7.0044e+07	1.00539e+08	1.13659e+08	1.20221e+08	8.71628e+07
902	PC(38:6)+H	(16:0)	(22:6)		1.7707e+09	4.74881e+08	1.22472e+09	1.24782e+09	1.20897e+09	1.65541e+09	1.58514e+09	1.69804e+09	1.30407e+09
907	PC(38:6e)+H	(16:0e)	(22:6)		9.32084e+07	2.73975e+07	5.56806e+07	5.6759e+07	4.8514e+07	8.07456e+07	7.6415e+07	8.55397e+07	6.40645e+07
910	PC(38:7)+H	(16:1)	(22:6)		3.52075e+07	1.00671e+07	2.20547e+07	2.21389e+07	2.23104e+07	3.55523e+07	3.85486e+07	3.95094e+07	2.68541e+07
915	PC(38:7e)+H	(16:1e)	(22:6)		2.81374e+08	7.28845e+07	1.71957e+08	1.81605e+08	1.68198e+08	2.50321e+08	2.45834e+08	2.79778e+08	1.99249e+08
937	PC(40:1)+H	(16:0)	(24:1)		2.78211e+07	1.8275e+07	1.91211e+07	1.93538e+07	1.56477e+07	2.48372e+07	2.40426e+07	2.78768e+07	2.15616e+07
941	PC(40:2)+H	(18:1)	(22:1)		2.74059e+07	1.13532e+07	1.59326e+07	1.58555e+07	1.41104e+07	2.30911e+07	2.36774e+07	2.52275e+07	1.77005e+07
946	PC(40:3)+H	(22:1)	(18:2)		2.80725e+07	1.06894e+07	1.56814e+07	1.6551e+07	1.50485e+07	2.46475e+07	2.49492e+07	2.84631e+07	1.92177e+07
953	PC(40:4)+H	(20:0)	(20:4)		1.88561e+07	7.30416e+06	1.4428e+07	1.41684e+07	1.19551e+07	1.8688e+07	1.5245e+07	2.07594e+07	1.59663e+07
952	PC(40:4)+H	(18:0)	(22:4)		7.22813e+07	2.68856e+07	4.32803e+07	4.2693e+07	4.00055e+07	6.57061e+07	6.28367e+07	6.69388e+07	4.88273e+07
955	PC(40:5)+H	(18:0)	(22:5)		1.68436e+08	6.26436e+07	1.13156e+08	1.05249e+08	8.71275e+07	1.49575e+08	1.39453e+08	1.41371e+08	1.22469e+08
961	PC(40:6)+H	(18:1)	(22:5)		7.09936e+07	2.74388e+07	3.75328e+07	4.19362e+07	3.99234e+07	5.49764e+07	5.86507e+07	6.42531e+07	4.31588e+07
963	PC(40:6)+H	(18:0)	(22:6)		6.60013e+08	3.41964e+08	4.09108e+08	5.0084e+08	3.68319e+08	5.86526e+08	5.68917e+08	5.74698e+08	4.87877e+08
974	PC(40:7)+H	(18:1)	(22:6)		1.09655e+08	5.14756e+07	7.94019e+07	8.58467e+07	7.93282e+07	1.23699e+08	1.13971e+08	1.16508e+08	9.50128e+07
981	PC(40:8)+H	(18:2)	(22:6)		6.60042e+07	3.16534e+07	4.36636e+07	4.42454e+07	3.63434e+07	6.10032e+07	6.01565e+07	7.44044e+07	5.09216e+07
998	PC(42:1)+H	(18:1)	(24:0)		9.96027e+06	1.71873e+07	6.34894e+06	7.33899e+06	5.46257e+06	8.23753e+06	1.0476e+07	8.94104e+06	9.91648e+06
1000	PC(42:10)+H	(20:4)	(22:6)		1.43012e+07	5.58289e+06	1.02328e+07	1.02076e+07	9.47115e+06	1.39886e+07	1.48818e+07	1.61738e+07	1.2449e+07
1006	PC(42:2)+H	(24:0)	(18:2)		9.70853e+06	5.1833e+06	7.15402e+06	9.31891e+06	5.94409e+06	9.78598e+06	8.90318e+06	1.09891e+07	9.11814e+06
1005	PC(42:2)+H	(18:1)	(24:1)		1.03847e+07	5.61324e+06	7.22243e+06	7.05748e+06	6.06059e+06	9.42129e+06	9.32921e+06	1.04987e+07	7.7764e+06
1007	PC(42:3)+H	(24:1)	(18:2)		1.61986e+07	5.98853e+06	1.0816e+07	1.10506e+07	9.3252e+06	1.49244e+07	1.45097e+07	1.71115e+07	1.28499e+07
1031	PC(44:12)+H	(22:6)	(22:6)		6.55522e+06	1.95618e+06	4.36617e+06	4.54683e+06	4.71839e+06	6.45681e+06	7.11606e+06	7.49602e+06	6.05146e+06
1061	PE(16:0_16:0)+H	(16:0)	(16:0)		7.29348e+06	2.52814e+06	4.7651e+06	5.23838e+06	4.55358e+06	6.26859e+06	6.3716e+06	5.87612e+06	4.66416e+06
1063	PE(16:0_16:1)+H	(16:0)	(16:1)		2.71302e+07	3.32394e+06	1.71295e+07	1.62872e+07	1.58132e+07	2.07828e+07	1.31123e+07	2.25632e+07	9.98206e+06
1065	PE(16:0_18:1)-H	(16:0)	(18:1)		1.62532e+07	4.56936e+06	1.00208e+07	1.0341e+07	1.03514e+07	1.3302e+07	1.31718e+07	1.31522e+07	1.03393e+07
1066	PE(16:0_18:2)+H	(16:0)	(18:2)		1.16111e+08	3.19031e+07	6.73157e+07	7.52827e+07	7.04122e+07	1.19721e+08	1.09909e+08	1.3826e+08	9.15033e+07
1069	PE(16:0_20:3)+Na	(16:0)	(20:3)		2.02613e+08	6.94199e+07	1.45766e+08	1.53731e+08	1.42905e+08	1.94078e+08	1.89496e+08	1.91236e+08	1.64564e+08
1070	PE(16:0_20:4)+K	(16:0)	(20:4)		2.63439e+07	5.77359e+06	1.94828e+07	2.03013e+07	1.87433e+07	2.55159e+07	2.52432e+07	2.24815e+07	1.78986e+07
1073	PE(16:0_20:5)+H	(16:0)	(20:5)		5.825e+07	9.57904e+06	3.41757e+07	3.92098e+07	3.45317e+07	4.29433e+07	4.93284e+07	5.62394e+07	3.88429e+07
1077	PE(16:0_22:4)-H	(16:0)	(22:4)		3.27607e+06	851889	1.74986e+06	1.80228e+06	1.88042e+06	2.11711e+06	2.64515e+06	2.27876e+06	1.75686e+06
1078	PE(16:0_22:5)+Na	(16:0)	(22:5)		9.04723e+06	5.17029e+06	8.48585e+06	1.09382e+07	8.65689e+06	8.19852e+06	1.3178e+07	1.04189e+07	9.96567e+06
1082	PE(16:0_22:6)-H	(16:0)	(22:6)		2.78668e+07	6.84368e+06	2.02236e+07	2.07971e+07	1.80793e+07	2.31351e+07	2.26439e+07	2.16853e+07	1.75466e+07
1085	PE(16:0e_22:6)-H	(16:0e)	(22:6)		948265	443967	1.0342e+06	1.77407e+06	1.75512e+06	979969	1.46522e+06	1.14663e+06	985460
1086	PE(16:0p_16:1)+H	(16:0p)	(16:1)		8.94768e+06	1.50035e+06	6.89475e+06	4.94971e+06	4.5192e+06	6.17237e+06	8.83776e+06	1.04563e+07	7.63576e+06
1087	PE(16:0p_18:1)+H	(16:0p)	(18:1)		1.5839e+08	4.33275e+07	8.68348e+07	8.58449e+07	8.40201e+07	1.22265e+08	1.28218e+08	1.30637e+08	1.01463e+08
1088	PE(16:0p_18:2)+H	(16:0p)	(18:2)		4.26258e+07	1.26156e+07	2.84441e+07	2.63684e+07	2.356e+07	3.2691e+07	4.0415e+07	4.59563e+07	3.25367e+07
1089	PE(16:0p_18:3)+H	(16:0p)	(18:3)		772512	99793.9	537306	503628	415568	644105	628798	783362	471105
1091	PE(16:0p_20:0)+H	(16:0p)	(20:0)		1.0055e+06	307387	619792	622094	519160	869390	899970	1.09391e+06	711934
1092	PE(16:0p_20:3)+H	(16:0p)	(20:3)		1.75842e+06	523268	1.11541e+06	2.40599e+06	1.08378e+06	3.05888e+06	2.13791e+06	2.96033e+06	2.40269e+06
1094	PE(16:0p_20:4)+H	(16:0p)	(20:4)		3.52793e+08	1.11875e+08	2.52766e+08	2.6044e+08	2.34147e+08	3.34003e+08	3.15433e+08	3.30696e+08	2.65237e+08
1095	PE(16:0p_22:1)+H	(16:0p)	(22:1)		9.45494e+06	3.03811e+06	5.30025e+06	5.63557e+06	4.83586e+06	8.03372e+06	9.36669e+06	1.02586e+07	6.30068e+06
1096	PE(16:0p_22:3)+H	(16:0p)	(22:3)		1.14417e+07	2.71749e+06	7.3739e+06	7.28154e+06	7.35196e+06	9.4037e+06	1.11805e+07	1.04496e+07	8.23263e+06
1098	PE(16:0p_22:4)+H	(16:0p)	(22:4)		1.09843e+08	2.84784e+07	6.93192e+07	6.98887e+07	6.90762e+07	8.86038e+07	1.00948e+08	9.67025e+07	7.33978e+07
1099	PE(16:0p_22:5)+H	(16:0p)	(22:5)		3.4276e+08	8.06141e+07	2.28257e+08	2.32758e+08	2.14153e+08	2.60121e+08	2.81791e+08	2.94573e+08	2.38727e+08
1100	PE(16:0p_22:6)+H	(16:0p)	(22:6)		5.3406e+08	1.28109e+08	3.89424e+08	3.71589e+08	3.48367e+08	4.89265e+08	4.84416e+08	4.90727e+08	4.12581e+08
1101	PE(16:1_16:1)+H	(16:1)	(16:1)		1.5834e+06	341026	1.31909e+06	789470	900483	1.41861e+06	2.0684e+06	2.0977e+06	971937
1103	PE(16:1_18:1)+H	(16:1)	(18:1)		1.01088e+07	3.12617e+06	6.31826e+06	5.41791e+06	5.59184e+06	4.69161e+06	7.70063e+06	5.8474e+06	5.90849e+06
1105	PE(16:1_18:2)+Na	(16:1)	(18:2)		475636	100183	372112	460625	370046	490317	623920	500519	424983
1106	PE(16:1_20:3)+Na	(16:1)	(20:3)		4.20165e+06	1.75301e+06	2.90032e+06	3.30935e+06	2.67433e+06	3.96902e+06	4.37834e+06	4.3122e+06	3.40985e+06
1107	PE(16:1_20:4)+H	(16:1)	(20:4)		4.3857e+06	1.29886e+06	2.40796e+06	2.95577e+06	2.29345e+06	3.15529e+06	4.39964e+06	3.59615e+06	2.93059e+06
1110	PE(16:1_20:5)+H	(16:1)	(20:5)		475636	100183	372112	460625	370046	490317	623920	500519	424983
1113	PE(16:1e_16:0)-H	(16:1e)	(16:0)		2.33126e+06	676341	1.62878e+06	1.3891e+06	1.44655e+06	2.16436e+06	2.06635e+06	2.15702e+06	1.60017e+06
1114	PE(16:1e_16:1)-H	(16:1e)	(16:1)		1.63031e+06	421740	1.1353e+06	1.05348e+06	1.20071e+06	1.24711e+06	1.27547e+06	807855	1.18661e+06
1115	PE(16:1e_18:0)+Na	(16:1e)	(18:0)		450125	153873	349462	277911	246355	347710	413734	408295	303307
1116	PE(16:1e_18:1)-H	(16:1e)	(18:1)		2.65417e+07	7.52785e+06	1.75819e+07	1.62824e+07	1.61787e+07	2.34589e+07	2.21537e+07	2.18074e+07	1.79076e+07
1117	PE(16:1e_18:2)-H	(16:1e)	(18:2)		6.07373e+06	1.60965e+06	3.57608e+06	5.12546e+06	4.0658e+06	4.97422e+06	5.36449e+06	5.78202e+06	4.95746e+06
1119	PE(16:1e_20:3)+H	(16:1e)	(20:3)		2.0743e+07	6.50872e+06	1.22482e+07	1.29425e+07	1.27215e+07	1.67079e+07	1.78548e+07	1.77863e+07	1.42518e+07
1122	PE(16:1e_20:5)-H	(16:1e)	(20:5)		5.6721e+06	972419	4.11523e+06	4.12731e+06	3.66479e+06	4.72219e+06	5.47423e+06	5.56167e+06	3.92303e+06
1123	PE(16:1e_22:1)-H	(16:1e)	(22:1)		1.98844e+06	745956	1.14432e+06	1.13712e+06	1.09998e+06	1.70159e+06	1.8367e+06	1.87019e+06	1.29357e+06
1124	PE(16:1e_22:4)-H	(16:1e)	(22:4)		1.99116e+07	5.60109e+06	1.29969e+07	1.24121e+07	1.21582e+07	1.83589e+07	1.78786e+07	1.75243e+07	1.41415e+07
1125	PE(16:1e_22:5)-H	(16:1e)	(22:5)		5.07152e+07	1.12875e+07	3.23026e+07	3.5996e+07	3.56037e+07	3.72564e+07	3.67351e+07	3.70955e+07	3.79942e+07
1126	PE(16:1e_22:6)-H	(16:1e)	(22:6)		7.64053e+07	1.93451e+07	5.40233e+07	5.52442e+07	5.3675e+07	6.6408e+07	6.23389e+07	6.16528e+07	5.95424e+07
1127	PE(16:2e_22:6)-H	(16:2e)	(22:6)		378681	108783	347829	320736	313136	484173	432114	403904	348710
1134	PE(18:0_16:0)+H	(18:0)	(16:0)		2.60242e+06	1.22053e+06	1.81264e+06	1.61469e+06	1.59425e+06	2.09929e+06	1.78658e+06	1.95832e+06	1.62727e+06
1138	PE(18:0_18:1)+Na	(18:0)	(18:1)		3.21989e+08	1.12857e+08	2.0644e+08	2.22101e+08	2.10924e+08	2.81661e+08	2.80129e+08	2.93203e+08	2.30186e+08
1141	PE(18:0_18:2)-H	(18:0)	(18:2)		1.56648e+07	6.17631e+06	8.92503e+06	9.90108e+06	8.98979e+06	1.23571e+07	1.28337e+07	1.43051e+07	1.11188e+07
1142	PE(18:0_20:1)+H	(18:0)	(20:1)		7.5496e+06	2.49439e+06	4.44302e+06	4.22956e+06	3.98635e+06	6.43084e+06	6.45936e+06	6.97109e+06	4.38205e+06
1144	PE(18:0_20:2)+Na	(18:0)	(20:2)		1.17033e+07	4.59331e+06	7.62152e+06	8.79796e+06	7.61097e+06	1.08683e+07	1.15088e+07	1.20614e+07	9.0597e+06
1146	PE(18:0_20:3)+H	(18:0)	(20:3)		3.81375e+07	1.3555e+07	2.4042e+07	2.7871e+07	2.49276e+07	3.32336e+07	3.32719e+07	3.49178e+07	3.05732e+07
1150	PE(18:0_20:4)+H	(18:0)	(20:4)		3.21989e+08	1.12857e+08	2.0644e+08	2.22101e+08	2.10924e+08	2.81661e+08	2.80129e+08	2.93203e+08	2.30186e+08
1153	PE(18:0_20:5)+H	(18:0)	(20:5)		1.80437e+07	6.23084e+06	1.1066e+07	1.37786e+07	1.17644e+07	1.4328e+07	1.55108e+07	1.53715e+07	1.38732e+07
1155	PE(18:0_22:4)+H	(18:0)	(22:4)		5.36243e+07	1.64706e+07	3.01035e+07	2.84745e+07	2.87749e+07	3.9491e+07	4.64476e+07	4.57534e+07	3.21317e+07
1158	PE(18:0_22:5)+H	(18:0)	(22:5)		7.99591e+07	1.89786e+07	4.46957e+07	4.86901e+07	4.31224e+07	5.85089e+07	6.0294e+07	6.69165e+07	4.7628e+07
1162	PE(18:0_22:6)+H	(18:0)	(22:6)		2.77575e+08	9.17842e+07	1.75938e+08	1.84946e+08	1.56023e+08	2.27148e+08	2.22791e+08	2.27501e+08	1.87681e+08
1165	PE(18:0e_18:2)+H	(18:0e)	(18:2)		4.01786e+06	1.43039e+06	2.38158e+06	2.31246e+06	2.27905e+06	3.47464e+06	3.49976e+06	4.34074e+06	2.66147e+06
1166	PE(18:0p_16:0)+H	(18:0p)	(16:0)		2.61683e+06	1.03003e+06	1.69294e+06	1.47246e+06	1.43348e+06	2.22098e+06	2.30053e+06	2.41961e+06	1.63148e+06
1167	PE(18:0p_18:2)+H	(18:0p)	(18:2)		3.32738e+07	1.02621e+07	1.7371e+07	2.03359e+07	1.85875e+07	2.78814e+07	2.95374e+07	2.98122e+07	2.17838e+07
1168	PE(18:0p_20:3)+H	(18:0p)	(20:3)		463081	112756	674439	559840	194207	349737	847665	994972	738449
1169	PE(18:0p_20:4)+H	(18:0p)	(20:4)		1.81073e+08	4.65468e+07	1.1237e+08	1.18867e+08	1.09533e+08	1.49589e+08	1.5807e+08	1.54975e+08	1.25219e+08
1170	PE(18:0p_22:1)+H	(18:0p)	(22:1)		1.00457e+06	486432	585212	668331	548931	931801	927711	1.10674e+06	800074
1171	PE(18:0p_22:4)+H	(18:0p)	(22:4)		3.74208e+07	1.15497e+07	2.34866e+07	2.26331e+07	2.05641e+07	3.26037e+07	3.65194e+07	3.6513e+07	2.47945e+07
1172	PE(18:0p_22:5)+H	(18:0p)	(22:5)		6.3486e+07	1.93702e+06	3.20205e+06	4.87286e+06	4.52823e+07	3.75575e+06	2.97942e+06	6.91932e+07	2.99232e+06
1173	PE(18:0p_22:6)+H	(18:0p)	(22:6)		2.64123e+08	6.53648e+07	1.53992e+08	1.6565e+08	1.51112e+08	2.43799e+08	2.39909e+08	2.57142e+08	1.85782e+08
1175	PE(18:1_18:1)+Na	(18:1)	(18:1)		9.00845e+07	3.22575e+07	5.42634e+07	6.35274e+07	5.56399e+07	7.35967e+07	8.57382e+07	8.70924e+07	6.77312e+07
1177	PE(18:1_18:2)+H	(18:1)	(18:2)		4.76706e+07	2.51994e+07	2.50827e+07	3.23356e+07	2.51626e+07	4.20408e+07	4.45515e+07	4.8084e+07	3.46127e+07
1181	PE(18:1_20:3)+Na	(18:1)	(20:3)		7.57473e+07	3.23982e+07	4.94012e+07	5.39831e+07	5.12486e+07	7.16294e+07	7.27945e+07	7.43706e+07	5.44373e+07
1183	PE(18:1_20:4)+H	(18:1)	(20:4)		9.00845e+07	3.73463e+07	6.26771e+07	7.09908e+07	6.16579e+07	8.85809e+07	8.57382e+07	9.69211e+07	7.84415e+07
1186	PE(18:1_20:5)-H	(18:1)	(20:5)		957701	336375	592873	774089	649539	930405	299657	826327	812349
1187	PE(18:1_22:0)-H	(18:1)	(22:0)		487082	220199	244686	258474	245097	345435	337021	497272	296305
1188	PE(18:1_22:1)-H	(18:1)	(22:1)		573906	192521	329499	319785	322247	440829	512504	497931	350894
1189	PE(18:1_22:5)-H	(18:1)	(22:5)		1.95252e+06	599279	1.03925e+06	1.22333e+06	1.13622e+06	1.35135e+06	1.5271e+06	1.3296e+06	1.19583e+06
1191	PE(18:1_22:6)+H	(18:1)	(22:6)		8.60589e+07	3.62947e+07	5.55526e+07	6.04625e+07	5.63026e+07	7.9817e+07	8.25588e+07	8.46157e+07	6.20084e+07
1196	PE(18:1_24:0)+Na	(18:1)	(24:0)		3.20815e+06	702530	1.78329e+06	1.87149e+06	1.65848e+06	2.75257e+06	2.52789e+06	3.13927e+06	2.01369e+06
1198	PE(18:1_24:1)+Na	(18:1)	(24:1)		2.23625e+06	558033	1.24978e+06	1.0918e+06	1.36342e+06	1.79643e+06	1.76387e+06	2.24935e+06	1.39899e+06
1202	PE(18:1e_18:2)-H	(18:1e)	(18:2)		5.72276e+06	1.66315e+06	3.42012e+06	3.7068e+06	3.11775e+06	4.35575e+06	4.83796e+06	5.37335e+06	4.36218e+06
1204	PE(18:1e_20:4)-H	(18:1e)	(20:4)		3.02594e+07	9.476e+06	2.09113e+07	2.1356e+07	1.9794e+07	2.72848e+07	2.5924e+07	2.64017e+07	2.20074e+07
1205	PE(18:1e_22:4)-H	(18:1e)	(22:4)		7.73177e+06	2.48207e+06	4.77558e+06	4.68075e+06	4.27995e+06	6.35261e+06	7.49579e+06	6.56112e+06	4.86775e+06
1207	PE(18:1e_22:5)+H	(18:1e)	(22:5)		1.01296e+08	2.20811e+07	5.48543e+07	6.34391e+07	5.29846e+07	7.91339e+07	7.98952e+07	8.17675e+07	6.20323e+07
1212	PE(18:1p_16:1)+H	(18:1p)	(16:1)		1.87111e+06	524016	564627	1.18847e+06	1.36593e+06	1.08182e+06	1.62797e+06	2.29444e+06	706553
1213	PE(18:1p_18:1)+H	(18:1p)	(18:1)		5.73779e+07	3.00614e+07	3.30399e+07	3.49766e+07	3.38748e+07	4.7732e+07	5.29583e+07	4.99751e+07	4.0073e+07
1214	PE(18:1p_18:2)+H	(18:1p)	(18:2)		2.59246e+07	7.60748e+06	1.56163e+07	1.87255e+07	1.49878e+07	2.0147e+07	2.37107e+07	2.28356e+07	1.97908e+07
1215	PE(18:1p_20:1)+H	(18:1p)	(20:1)		1.62463e+07	4.36744e+06	8.66088e+06	1.03065e+07	1.01517e+07	1.48745e+07	1.72562e+07	9.58155e+06	9.74317e+06
1216	PE(18:1p_20:3)+H	(18:1p)	(20:3)		5.60076e+06	2.05645e+06	1.60252e+06	4.6051e+06	2.91252e+06	1.94202e+06	6.54549e+06	5.47375e+06	3.64727e+06
1217	PE(18:1p_22:1)+H	(18:1p)	(22:1)		2.75171e+06	1.03179e+06	1.48557e+06	1.54596e+06	1.55913e+06	2.29779e+06	2.51051e+06	2.64915e+06	1.98952e+06
1218	PE(18:1p_22:2)+H	(18:1p)	(22:2)		3.76788e+06	1.66482e+06	2.99238e+06	2.8141e+06	2.30339e+06	4.22894e+06	4.2013e+06	4.85709e+06	2.83389e+06
1219	PE(18:1p_22:5)+H	(18:1p)	(22:5)		6.92085e+07	1.445e+07	4.23415e+07	4.31763e+07	4.16815e+07	4.79411e+07	5.61001e+07	5.54184e+07	4.85414e+07
1220	PE(18:1p_22:6)+H	(18:1p)	(22:6)		1.51217e+08	4.23803e+07	1.07725e+08	1.06295e+08	1.00306e+08	1.34658e+08	1.28178e+08	1.35092e+08	1.10509e+08
1221	PE(18:2_18:2)+H	(18:2)	(18:2)		4.68263e+06	1.9708e+06	2.58926e+06	2.20727e+06	2.96439e+06	4.11487e+06	4.5266e+06	5.08756e+06	3.27965e+06
1224	PE(18:2_20:4)+H	(18:2)	(20:4)		1.17262e+07	5.27507e+06	7.29087e+06	9.6302e+06	8.31762e+06	1.00653e+07	1.26391e+07	1.26532e+07	9.83496e+06
1226	PE(18:2_22:6)+H	(18:2)	(22:6)		8.85095e+06	5.39248e+06	6.38257e+06	1.14282e+07	8.02614e+06	8.90936e+06	1.35156e+07	1.05121e+07	8.41324e+06
1228	PE(18:2e_22:4)-H	(18:2e)	(22:4)		1.07369e+07	3.32698e+06	7.3408e+06	7.3455e+06	7.02496e+06	9.74939e+06	9.43112e+06	9.18025e+06	7.48752e+06
1229	PE(18:2e_22:5)-H	(18:2e)	(22:5)		1.2861e+07	2.47889e+06	7.19475e+06	7.9142e+06	7.29917e+06	7.75318e+06	9.04314e+06	7.96236e+06	8.2093e+06
1230	PE(18:2e_22:6)-H	(18:2e)	(22:6)		1.87817e+07	5.55089e+06	1.32655e+07	1.48487e+07	1.44374e+07	1.67379e+07	1.7094e+07	1.42208e+07	1.34929e+07
1231	PE(18:2p_20:4)+H	(18:2p)	(20:4)		8.58202e+06	1.86013e+06	1.05547e+07	1.15756e+07	1.08372e+07	1.45361e+07	1.31493e+07	1.37006e+07	1.10842e+07
1232	PE(18:2p_22:5)+H	(18:2p)	(22:5)		6.6658e+06	1.22288e+06	3.83047e+06	4.08864e+06	4.04731e+06	5.10417e+06	5.7935e+06	5.99911e+06	4.29283e+06
1233	PE(18:2p_22:6)+H	(18:2p)	(22:6)		1.53581e+07	9.53566e+06	1.36798e+07	9.06065e+06	1.03099e+07	1.5155e+07	1.91568e+07	1.90691e+07	1.58618e+07
1235	PE(18:3e_22:6)-H	(18:3e)	(22:6)		2.36925e+06	563246	1.64724e+06	1.76414e+06	1.63711e+06	2.23168e+06	2.06593e+06	2.18914e+06	1.91019e+06
1242	PE(20:0_18:1)+Na	(20:0)	(18:1)		2.80645e+06	680075	1.72694e+06	1.87767e+06	1.47223e+06	2.47609e+06	2.09586e+06	2.52388e+06	1.79442e+06
1243	PE(20:0_20:4)+H	(20:0)	(20:4)		2.80645e+06	680075	1.72694e+06	1.87767e+06	1.47223e+06	2.47609e+06	2.09586e+06	2.52388e+06	1.79442e+06
1245	PE(20:0p_18:2)+H	(20:0p)	(18:2)		4.91829e+06	98794.9	1.44635e+06	1.39357e+06	1.37653e+06	2.89989e+06	2.00575e+06	2.93497e+06	3.49054e+06
1246	PE(20:0p_20:3)+H	(20:0p)	(20:3)		1.34276e+06	310838	566710	729003	604223	972298	1.0398e+06	1.06311e+06	713186
1247	PE(20:0p_20:4)+H	(20:0p)	(20:4)		1.74615e+07	4.59285e+06	9.94625e+06	8.42363e+06	8.27049e+06	1.43834e+07	1.42487e+07	1.53824e+07	9.68962e+06
1248	PE(20:0p_22:4)+H	(20:0p)	(22:4)		1.80128e+06	542316	1.10692e+06	1.01943e+06	830027	1.61095e+06	1.73226e+06	1.72124e+06	1.05841e+06
1249	PE(20:0p_22:5)+H	(20:0p)	(22:5)		6.06289e+06	2.82212e+06	6.96389e+06	7.08464e+06	3.30309e+06	9.83855e+06	6.8731e+06	1.10379e+07	6.76908e+06
1250	PE(20:1_20:3)+Na	(20:1)	(20:3)		3.88838e+06	1.577e+06	2.05188e+06	2.37601e+06	2.07806e+06	3.17926e+06	3.11035e+06	3.62185e+06	2.66629e+06
1251	PE(20:1_22:6)+H	(20:1)	(22:6)		3.88838e+06	1.577e+06	2.05188e+06	2.37601e+06	2.07806e+06	3.17926e+06	3.11035e+06	3.62185e+06	2.66629e+06
1253	PE(20:1e_20:4)-H	(20:1e)	(20:4)		2.6665e+06	812237	1.5527e+06	1.44294e+06	1.27639e+06	2.18852e+06	2.14749e+06	2.34071e+06	1.5931e+06
1254	PE(20:1e_22:5)-H	(20:1e)	(22:5)		2.05837e+06	680854	1.20524e+06	1.2256e+06	485327	1.28742e+06	945061	1.32572e+06	881967
1255	PE(20:1e_22:6)-H	(20:1e)	(22:6)		3.08171e+06	891331	1.88209e+06	1.88938e+06	1.63254e+06	2.55736e+06	2.57089e+06	2.75186e+06	1.8071e+06
1256	PE(20:1p_22:5)+H	(20:1p)	(22:5)		1.20463e+06	374278	776049	1.00563e+06	769228	962939	1.26181e+06	1.63854e+06	895446
1257	PE(20:2_22:6)-H	(20:2)	(22:6)		318530	100743	170428	216583	185939	244612	265448	282835	222611
1258	PE(20:3_22:1)+Na	(20:3)	(22:1)		684732	228321	371209	400301	289522	701194	645917	884605	441486
1260	PE(20:4_22:6)-H	(20:4)	(22:6)		286709	115015	195226	291272	245277	258375	291554	319349	253414
1264	PE(22:0_20:4)-H	(22:0)	(20:4)		456152	108173	231809	247577	256037	376641	349887	409672	264348
1265	PE(22:1_20:4)+H	(22:1)	(20:4)		4.04045e+06	1.35743e+06	2.38071e+06	2.06364e+06	2.37323e+06	4.44692e+06	3.15946e+06	5.33939e+06	2.33686e+06
1269	PE(24:0_20:4)+H	(24:0)	(20:4)		3.88183e+06	897332	2.11607e+06	2.20973e+06	2.04355e+06	2.61178e+06	3.03096e+06	3.71044e+06	4.06057e+06
1272	PE(24:0_22:6)+H	(24:0)	(22:6)		1.38514e+06	232044	694171	782781	694809	1.22528e+06	1.19573e+06	1.31638e+06	991614
1273	PE(24:1_20:4)+H	(24:1)	(20:4)		2.4327e+06	685000	1.27355e+06	1.20903e+06	1.41235e+06	1.90587e+06	2.04471e+06	2.39983e+06	1.59863e+06
1288	PE(36:2e)+H	(18:1e)	(18:1)		5.84978e+07	2.50293e+07	3.61815e+07	3.45825e+07	3.31094e+07	5.00976e+07	5.20403e+07	5.71139e+07	3.81477e+07
1292	PE(36:3)+K	(18:1)	(18:2)		9.4504e+06	4.06548e+06	5.32918e+06	7.14646e+06	6.13431e+06	8.90553e+06	9.07046e+06	9.22895e+06	7.61802e+06
1302	PE(38:4e)+H	(18:1e)	(20:3)		9.55324e+06	2.51768e+06	5.24193e+06	5.72158e+06	5.01938e+06	8.06263e+06	8.35518e+06	9.23e+06	6.41833e+06
1309	PE(38:7)+Na	(16:1)	(22:6)		1.11984e+07	235747	6.952e+06	8.39901e+06	2.06898e+06	9.13915e+06	1.01334e+07	8.14017e+06	6.30712e+06
1311	PE(38:7e)+Na	(18:3e)	(20:4)		1.58474e+07	3.35432e+06	1.10914e+07	9.19615e+06	1.01822e+07	2.58439e+06	8.7233e+06	1.1505e+07	6.03373e+06
1313	PE(40:1)+H	(18:1)	(22:0)		2.56011e+06	812756	1.35308e+06	1.41835e+06	1.32061e+06	2.16239e+06	2.00413e+06	2.3151e+06	1.21761e+06
1324	PE(40:7e)+K	(18:1e)	(22:6)		5.66571e+07	1.09381e+07	3.5253e+07	4.1351e+07	3.72398e+07	5.29579e+07	5.12379e+07	5.19714e+07	4.17452e+07
1335	PEt(16:0_16:1)-H	(16:0)	(16:1)		594155	59040	401327	368919	399456	321286	203041	289676	218906
1339	PG(16:0_16:0)+NH4	(16:0)	(16:0)		1.97307e+07	3.57083e+06	6.92899e+06	8.83551e+06	8.26753e+06	9.03814e+06	8.04113e+06	1.91284e+07	1.27774e+07
1342	PG(16:0_16:1)+NH4	(16:0)	(16:1)		1.03843e+07	1.64875e+06	4.02747e+06	4.58325e+06	4.40474e+06	6.89099e+06	4.91418e+06	1.00191e+07	6.8885e+06
1345	PG(16:0_18:1)+NH4	(16:0)	(18:1)		4.14973e+07	8.85224e+06	1.48486e+07	1.63873e+07	1.71995e+07	1.88154e+07	1.69187e+07	3.23535e+07	2.39276e+07
1349	PG(16:0_18:2)+NH4	(16:0)	(18:2)		5.68805e+07	8.61217e+06	1.96362e+07	2.44317e+07	2.23191e+07	2.74427e+07	2.83433e+07	6.15405e+07	3.81483e+07
1353	PG(16:0_18:3)+NH4	(16:0)	(18:3)		766335	96036.2	326271	479851	396039	420029	407530	814028	600145
1355	PG(16:0_20:3)-H	(16:0)	(20:3)		272619	50679.4	98766.3	160730	121652	135851	131083	271649	193597
1356	PG(16:0_20:4)+NH4	(16:0)	(20:4)		8.90725e+06	1.24014e+06	3.14979e+06	3.80327e+06	3.91527e+06	4.36427e+06	4.45797e+06	9.35556e+06	5.70809e+06
1358	PG(16:0_20:5)+NH4	(16:0)	(20:5)		1.58785e+06	164831	608021	816130	767415	758160	773910	1.70242e+06	1.29299e+06
1360	PG(16:0_22:5)+NH4	(16:0)	(22:5)		7.85153e+06	1.00343e+06	3.478e+06	4.1105e+06	3.48636e+06	3.35088e+06	4.14618e+06	6.85173e+06	5.21538e+06
1365	PG(16:0_22:6)+NH4	(16:0)	(22:6)		2.05999e+07	2.9777e+06	8.68484e+06	1.02332e+07	9.20479e+06	1.13899e+07	1.09351e+07	2.22544e+07	1.44097e+07
1368	PG(16:1_18:2)+NH4	(16:1)	(18:2)		605145	79285.7	310644	417919	388724	507686	473585	914254	346389
1372	PG(18:0_18:0)+Li	(18:0)	(18:0)		2.53541e+08	8.59523e+07	1.49793e+08	1.62482e+08	1.56102e+08	2.15513e+08	2.33821e+08	2.51005e+08	1.98719e+08
1373	PG(18:0_18:2)-H	(18:0)	(18:2)		1.82637e+06	264430	600235	774168	619012	791142	767795	1.63835e+06	1.17909e+06
1374	PG(18:0_20:4)+NH4	(18:0)	(20:4)		7.79422e+06	1.78316e+06	3.37608e+06	3.8789e+06	3.43892e+06	4.14314e+06	5.00039e+06	5.95436e+06	4.32581e+06
1376	PG(18:0_22:6)-H	(18:0)	(22:6)		356801	36888.3	124590	139800	125314	149279	176647	339248	226864
1378	PG(18:1_18:1)-H	(18:1)	(18:1)		1.66745e+06	368432	747408	768574	814970	878650	969372	1.36049e+06	1.08118e+06
1379	PG(18:1_18:2)+NH4	(18:1)	(18:2)		4.25419e+06	900727	1.66447e+06	2.16279e+06	1.94393e+06	2.4413e+06	2.1545e+06	4.49662e+06	3.20463e+06
1382	PG(18:1_22:6)+NH4	(18:1)	(22:6)		1.23444e+06	362210	899775	792109	1.05992e+06	990305	973208	1.71216e+06	1.24028e+06
1384	PG(18:2_18:2)+NH4	(18:2)	(18:2)		344968	96438.8	174590	250542	219546	248112	256734	502538	296137
1388	PG(18:2_22:6)+NH4	(18:2)	(22:6)		1.27917e+06	395491	710600	1.00924e+06	853265	1.04203e+06	999237	2.07721e+06	1.08763e+06
1390	PG(20:4_22:6)+NH4	(20:4)	(22:6)		267721	56622.2	131592	160978	179163	219268	185015	306951	211181
1391	PG(22:5_22:6)+NH4	(22:5)	(22:6)		413140	86023.6	246641	276654	294549	268966	268408	527382	342836
1394	PG(22:6_22:6)+NH4	(22:6)	(22:6)		1.92436e+06	443668	1.25387e+06	1.3558e+06	1.21949e+06	1.69455e+06	1.37712e+06	2.86436e+06	1.89177e+06
1396	PG(32:0)+Na	(16:0)	(16:0)		2.45703e+06	391347	1.29953e+06	2.04774e+06	1.49509e+06	1.88365e+06	1.39287e+06	2.46286e+06	2.63029e+06
1399	PI(16:0_20:4)+NH4	(16:0)	(20:4)		3.43866e+06	456125	919499	1.65175e+06	1.09959e+06	1.45552e+06	1.44069e+06	4.37314e+06	2.9622e+06
1401	PI(16:0_22:6)+NH4	(16:0)	(22:6)		1.96169e+06	211295	618557	982287	802367	1.12195e+06	1.0198e+06	3.40573e+06	1.96842e+06
1403	PI(18:0_18:2)+NH4	(18:0)	(18:2)		783952	116521	151836	423753	506997	296549	153349	1.0742e+06	530353
1405	PI(18:0_20:4)+NH4	(18:0)	(20:4)		2.14057e+07	3.59558e+06	4.27415e+06	1.03015e+07	6.22319e+06	8.22111e+06	5.46747e+06	2.1858e+07	1.75046e+07
1407	PI(18:0_22:5)-H	(18:0)	(22:5)		595188	40667.4	46387.5	135636	102880	136174	114505	530740	354383
1408	PI(18:0_22:6)-H	(18:0)	(22:6)		541732	55024.5	74434.5	177008	135707	185117	127882	549076	408189
1409	PI(18:1_20:4)+NH4	(18:1)	(20:4)		2.42945e+06	299118	552330	1.07913e+06	773735	771587	802375	2.59922e+06	1.87249e+06
1412	PMe(16:0_16:0)+H	(16:0)	(16:0)		4.17616e+06	984492	2.88412e+06	2.94716e+06	3.13686e+06	3.58564e+06	2.66624e+06	3.04655e+06	3.26069e+06
1413	PS(16:0_18:1)+Na	(16:0)	(18:1)		1.12426e+06	159858	779982	1.23352e+06	1.14692e+06	765285	438782	2.05812e+06	1.70842e+06
1414	PS(16:0_18:2)+H	(16:0)	(18:2)		2.34108e+06	319834	780860	1.50054e+06	969668	971360	703909	2.68531e+06	1.79061e+06
1416	PS(16:0_20:4)+H	(16:0)	(20:4)		1.46657e+06	216412	820096	1.50312e+06	1.22939e+06	1.05777e+06	601506	2.59821e+06	1.82187e+06
1418	PS(16:0_22:6)+H	(16:0)	(22:6)		3.70213e+06	626518	2.2919e+06	3.43708e+06	2.58685e+06	2.86797e+06	1.48672e+06	4.74773e+06	3.69402e+06
1421	PS(18:0_16:0)-H	(18:0)	(16:0)		525323	68336.8	197530	318150	334677	295420	177883	554939	400871
1422	PS(18:0_16:1)-H	(18:0)	(16:1)		70578.9	201868	457895	751047	72185.1	76352.4	366340	1.12908e+06	752727
1423	PS(18:0_18:0)+Na	(18:0)	(18:0)		3.09135e+07	1.41153e+06	1.09587e+07	1.83067e+07	1.645e+07	1.48115e+07	7.63439e+06	2.29708e+07	1.62475e+07
1424	PS(18:0_18:1)+H	(18:0)	(18:1)		1.08833e+08	1.69495e+07	3.16185e+07	5.18491e+07	4.10239e+07	4.28582e+07	3.21855e+07	8.65962e+07	4.87232e+07
1427	PS(18:0_18:2)-H	(18:0)	(18:2)		9.86427e+06	1.50845e+06	3.37639e+06	5.79899e+06	4.47743e+06	4.09691e+06	3.35109e+06	9.46314e+06	6.5423e+06
1428	PS(18:0_20:1)-H	(18:0)	(20:1)		1.94398e+06	302623	556243	972296	779617	772993	616693	1.78699e+06	1.0345e+06
1429	PS(18:0_20:2)+Na	(18:0)	(20:2)		6.49838e+07	8.58143e+06	2.40259e+07	3.4933e+07	3.23233e+07	2.89266e+07	2.58837e+07	4.66786e+07	3.80766e+07
1432	PS(18:0_20:3)+Na	(18:0)	(20:3)		1.04571e+08	8.98045e+06	4.83696e+07	7.84399e+07	6.42116e+07	6.36626e+07	4.64441e+07	8.65184e+07	8.0455e+07
1435	PS(18:0_20:4)+H	(18:0)	(20:4)		8.63024e+07	1.22212e+07	3.39857e+07	5.13107e+07	4.30301e+07	4.24339e+07	3.18979e+07	7.72464e+07	5.4147e+07
1438	PS(18:0_20:5)-H	(18:0)	(20:5)		50108	12897.7	166739	293886	228560	215694	100159	543028	392836
1441	PS(18:0_22:5)+H	(18:0)	(22:5)		7.22507e+07	8.59162e+06	2.56338e+07	3.87219e+07	3.42548e+07	3.02455e+07	2.73184e+07	5.06426e+07	4.00397e+07
1443	PS(18:0_22:6)+H	(18:0)	(22:6)		1.21666e+08	1.37969e+07	5.17641e+07	7.92665e+07	6.51427e+07	6.60015e+07	4.78478e+07	1.132e+08	8.09262e+07
1446	PS(18:1_18:1)+Na	(18:1)	(18:1)		4.93453e+06	496035	1.51775e+06	2.62401e+06	2.07554e+06	2.07166e+06	1.67397e+06	4.4006e+06	2.84026e+06
1448	PS(18:1_18:2)-H	(18:1)	(18:2)		327554	49932.3	100935	195037	171354	147334	116642	321160	184551
1450	PS(18:1_20:4)-H	(18:1)	(20:4)		841336	122651	288598	552658	418992	341356	268014	823107	539730
1451	PS(18:1_22:0)+H	(18:1)	(22:0)		4.3924e+06	1.56285e+06	1.60069e+06	2.64436e+06	2.0245e+06	2.31519e+06	1.80846e+06	4.47271e+06	2.29778e+06
1453	PS(18:1_22:1)+H	(18:1)	(22:1)		5.82198e+06	1.16762e+06	2.37712e+06	3.88065e+06	3.32784e+06	3.02483e+06	1.96677e+06	7.17599e+06	3.49087e+06
1455	PS(18:1_22:6)+H	(18:1)	(22:6)		3.36029e+06	573433	1.09687e+06	2.11785e+06	1.91977e+06	1.81533e+06	1.57517e+06	3.56352e+06	2.17758e+06
1458	PS(18:1_24:0)-H	(18:1)	(24:0)		806472	279100	261083	472928	315699	268572	198125	764412	402254
1459	PS(18:1_24:1)-H	(18:1)	(24:1)		594361	102531	178728	296455	268743	244579	189562	456825	287042
1460	PS(18:2_18:2)-H	(18:2)	(18:2)		1.80981e+06	528406	1.25901e+06	1.24019e+06	1.15859e+06	1.3615e+06	1.43565e+06	1.51462e+06	1.37877e+06
1462	PS(18:2_22:6)-H	(18:2)	(22:6)		869351	273790	727514	694724	708944	777348	647487	602641	19903.9
1464	PS(20:4_20:4)+H	(20:4)	(20:4)		1.08602e+06	263679	665208	1.42598e+06	1.14176e+06	876062	774730	1.82091e+06	1.43231e+06
1466	PS(20:4_22:6)+H	(20:4)	(22:6)		1.21265e+06	340688	743469	1.57804e+06	1.25505e+06	985578	836762	2.07299e+06	1.21556e+06
1487	SM(d18:0_16:1)+H	(d18:0)	(16:1)		144252	287348	491184	730936	621236	1.76257e+06	748116	2.18501e+06	3.06487e+06
1488	SM(d18:0_20:4)+H	(d18:0)	(20:4)		3.12158e+06	1.69875e+06	2.92827e+06	4.13771e+06	2.33947e+06	1.88587e+06	1.88457e+06	1.82102e+06	2.35411e+06
1489	SM(d18:1_20:0)+H	(d18:1)	(20:0)		3.65742e+08	1.263e+08	2.13063e+08	2.36184e+08	1.88746e+08	2.94285e+08	2.89176e+08	3.12112e+08	2.28879e+08
1491	SM(d18:1_24:0)+H	(d18:1)	(24:0)		5.1701e+08	1.72456e+08	3.50287e+08	3.51935e+08	2.82301e+08	4.46923e+08	4.13376e+08	4.89042e+08	3.7848e+08
1493	SM(d18:1_24:3)+H	(d18:1)	(24:3)		4.32454e+07	1.25338e+07	2.74233e+07	2.8256e+07	2.49095e+07	2.98933e+07	2.82335e+07	3.12162e+07	2.84096e+07
1494	SM(d20:1_24:3)+H	(d20:1)	(24:3)		5.27013e+07	1.59216e+07	3.08254e+07	3.51613e+07	2.54155e+07	4.02955e+07	3.71856e+07	4.16343e+07	3.77648e+07
1595	SPH(d18:0)+H	(d18:0)			5.6258e+06	2.94668e+06	2.99385e+06	2.52234e+06	2.40603e+06	2.97632e+06	2.91904e+06	3.51742e+06	2.93816e+06
1596	SPH(d18:1)+H	(d18:1)			1.21522e+07	5.40339e+06	5.98462e+06	5.15643e+06	4.67918e+06	9.02745e+06	8.00599e+06	9.94446e+06	6.85564e+06
1655	TG(16:0_16:0_16:0)+Na	(16:0)	(16:0)	(16:0)	2.48271e+06	614717	1.92959e+06	1.97568e+06	1.8323e+06	1.499e+06	1.40803e+06	2.01314e+06	2.14621e+06
1656	TG(16:0_16:0_16:1)+NH4	(16:0)	(16:0)	(16:1)	1.62131e+06	2.03818e+06	689988	330352	1.2757e+06	1.28096e+06	1.67766e+06	727323	461820
1659	TG(16:0_16:0_18:1)+NH4	(16:0)	(16:0)	(18:1)	7.70158e+08	1.05646e+09	8.24751e+08	1.41834e+09	1.05489e+09	1.17718e+09	1.2761e+09	9.19531e+08	1.16826e+09
1661	TG(16:0_16:0_18:2)+NH4	(16:0)	(16:0)	(18:2)	2.94624e+06	3.31016e+06	1.83146e+06	88711.5	1.93441e+06	777933	126361	2.4489e+06	616704
1662	TG(16:0_16:0_18:3)+H	(16:0)	(16:0)	(18:3)	2.48271e+06	614717	1.92959e+06	1.97568e+06	1.8323e+06	1.499e+06	1.40803e+06	2.01314e+06	2.14621e+06
1663	TG(16:0_16:0_24:0)+NH4	(16:0)	(16:0)	(24:0)	159054	134661	214447	161721	175175	265134	145295	250309	263461
1665	TG(16:0_16:1_18:1)+NH4	(16:0)	(16:1)	(18:1)	2.16703e+09	1.56096e+09	1.31073e+09	2.46668e+09	1.56147e+09	2.06081e+09	2.13105e+09	1.40006e+09	2.37258e+09
1667	TG(16:0_16:1_18:2)+NH4	(16:0)	(16:1)	(18:2)	7.37235e+07	3.90987e+07	6.38066e+06	4.10271e+07	1.95327e+07	2.00979e+07	2.62537e+07	1.92833e+07	4.56548e+07
1668	TG(16:0_16:1_18:3)+NH4	(16:0)	(16:1)	(18:3)	1.6725e+07	3.06677e+06	9.03478e+06	2.02025e+07	1.2585e+06	1.60545e+07	1.98821e+07	1.29281e+07	1.98518e+07
1680	TG(16:0_18:1_18:1)+NH4	(16:0)	(18:1)	(18:1)	2.45758e+09	3.2586e+09	1.38554e+09	2.86023e+09	1.8922e+09	2.35809e+09	2.73449e+09	1.69849e+09	2.41003e+09
1684	TG(16:0_18:1_18:2)+NH4	(16:0)	(18:1)	(18:2)	3.77244e+09	3.30416e+09	1.90228e+09	4.09686e+09	2.41458e+09	3.13055e+09	3.52423e+09	2.43049e+09	3.53146e+09
1687	TG(16:0_18:1_19:0)+NH4	(16:0)	(18:1)	(19:0)	1.43775e+07	1.68298e+07	6.34037e+06	2.06986e+07	1.18091e+07	1.75675e+07	1.68027e+07	1.45969e+07	1.7654e+07
1688	TG(16:0_18:1_22:0)+NH4	(16:0)	(18:1)	(22:0)	2.08869e+06	4.03858e+06	1.66385e+06	2.69487e+06	2.78053e+06	3.53407e+06	3.35542e+06	4.1516e+06	3.12887e+06
1689	TG(16:0_18:1_22:4)+NH4	(16:0)	(18:1)	(22:4)	6.00978e+07	2.59521e+07	4.53005e+07	3.62698e+07	5.77112e+07	6.01919e+07	5.00792e+07	6.65453e+07	3.50452e+07
1691	TG(16:0_18:1_22:6)+NH4	(16:0)	(18:1)	(22:6)	2.0207e+08	1.95791e+08	1.19969e+08	1.85984e+08	1.37966e+08	1.72447e+08	1.96917e+08	1.50405e+08	1.77079e+08
1693	TG(16:0_18:1_24:0)+NH4	(16:0)	(18:1)	(24:0)	718530	817385	603897	827074	852204	1.00047e+06	878854	1.40581e+06	929189
1694	TG(16:0_18:1_24:1)+NH4	(16:0)	(18:1)	(24:1)	3.41697e+06	5.95489e+06	2.76339e+06	4.21972e+06	4.07613e+06	5.48289e+06	5.10139e+06	6.48109e+06	4.91455e+06
1695	TG(16:0_18:2_18:2)+NH4	(16:0)	(18:2)	(18:2)	4.61057e+07	4.05831e+07	3.98373e+07	5.1644e+07	4.9545e+07	6.22992e+07	6.18649e+07	5.29162e+07	5.7357e+07
1696	TG(16:0_18:2_20:4)+H	(16:0)	(18:2)	(20:4)	2.93727e+07	6.87279e+06	2.55521e+07	2.26241e+07	2.45388e+07	2.44287e+07	2.03756e+07	1.06403e+07	2.29583e+07
1697	TG(16:0_18:2_20:5)+H	(16:0)	(18:2)	(20:5)	3.92078e+07	1.51333e+07	2.83724e+07	3.06394e+07	3.56048e+07	2.98843e+07	3.26625e+07	2.97239e+07	3.63931e+07
1699	TG(16:0_18:2_22:6)+NH4	(16:0)	(18:2)	(22:6)	1.08133e+08	9.459e+07	6.31882e+07	1.65735e+08	7.64069e+07	1.13192e+08	1.33597e+08	9.21e+07	1.57225e+08
1700	TG(16:0_18:3_18:3)+H	(16:0)	(18:3)	(18:3)	2.06041e+07	9.38078e+06	1.92519e+07	2.1594e+07	2.24184e+07	2.07083e+07	2.12951e+07	1.67857e+07	2.11049e+07
1701	TG(16:0_18:3_22:6)+NH4	(16:0)	(18:3)	(22:6)	1.48154e+07	6.04418e+06	8.02319e+06	1.47392e+07	1.0553e+07	1.22312e+07	1.56572e+07	1.17998e+07	1.96604e+07
1702	TG(16:0_20:4_20:4)+H	(16:0)	(20:4)	(20:4)	2.37482e+06	861714	2.54767e+06	1.32561e+06	520613	2.67694e+06	1.29736e+06	2.90658e+06	2.45565e+06
1703	TG(16:0_20:4_22:6)+NH4	(16:0)	(20:4)	(22:6)	8.44737e+06	2.50999e+06	6.02572e+06	5.812e+06	6.49964e+06	7.90753e+06	7.51737e+06	8.28661e+06	5.24298e+06
1704	TG(16:0_20:5_20:5)+H	(16:0)	(20:5)	(20:5)	913789	135464	371237	3.41776e+06	2.82568e+06	941071	3.40248e+06	3.0287e+06	3.64873e+06
1705	TG(16:0_20:5_22:6)+NH4	(16:0)	(20:5)	(22:6)	4.26877e+06	1.43764e+06	2.93453e+06	3.2751e+06	3.56279e+06	3.68621e+06	4.04542e+06	3.69892e+06	3.42363e+06
1706	TG(16:0_22:4_22:6)+NH4	(16:0)	(22:4)	(22:6)	2.79709e+06	548535	2.12359e+06	1.82274e+06	2.99584e+06	2.10281e+06	2.66303e+06	3.20244e+06	3.02957e+06
1707	TG(16:0_22:5_22:5)+NH4	(16:0)	(22:5)	(22:5)	1.22327e+07	2.8986e+06	4.05543e+06	8.13999e+06	4.58151e+06	4.41377e+06	9.54019e+06	4.52032e+06	3.84264e+06
1708	TG(16:0_22:5_22:6)+NH4	(16:0)	(22:5)	(22:6)	8.46662e+06	3.38056e+06	6.08835e+06	6.62533e+06	6.46394e+06	7.45012e+06	7.35916e+06	7.56641e+06	6.09559e+06
1709	TG(16:0_22:6_22:6)+NH4	(16:0)	(22:6)	(22:6)	7.61682e+06	2.12851e+06	5.0702e+06	5.54504e+06	5.70174e+06	6.41819e+06	6.4511e+06	6.89683e+06	5.74598e+06
1714	TG(16:0e_16:0_16:0)+NH4	(16:0e)	(16:0)	(16:0)	1.43194e+06	720116	960457	975452	1.401e+06	1.56968e+06	1.28587e+06	1.72884e+06	971051
1715	TG(16:0e_16:0_18:1)+NH4	(16:0e)	(16:0)	(18:1)	1.10297e+07	3.55539e+06	8.00429e+06	6.59422e+06	1.02458e+07	1.24821e+07	9.93993e+06	1.29227e+07	6.92158e+06
1716	TG(16:0e_16:0_20:4)+NH4	(16:0e)	(16:0)	(20:4)	5.03675e+06	1.94848e+06	3.20433e+06	2.81351e+06	3.86102e+06	4.47896e+06	4.12393e+06	4.89631e+06	2.97306e+06
1717	TG(16:0e_16:0_22:4)+NH4	(16:0e)	(16:0)	(22:4)	2.34347e+06	605569	610172	1.39843e+06	541834	893384	2.01303e+06	2.75211e+06	1.38935e+06
1718	TG(16:0e_18:1_18:1)+NH4	(16:0e)	(18:1)	(18:1)	1.52091e+07	4.31123e+06	1.14805e+07	8.58708e+06	1.45962e+07	1.85235e+07	1.44253e+07	1.88579e+07	9.745e+06
1719	TG(16:0e_18:1_22:4)+NH4	(16:0e)	(18:1)	(22:4)	2.56086e+06	269056	1.99249e+06	1.15696e+06	2.26197e+06	1.46152e+06	2.22955e+06	3.05422e+06	1.86923e+06
1720	TG(16:0e_18:1_22:6)+NH4	(16:0e)	(18:1)	(22:6)	6.00459e+06	861048	4.96256e+06	2.76578e+06	4.62642e+06	4.84099e+06	4.40495e+06	6.74856e+06	3.10777e+06
1721	TG(16:0e_18:2_22:5)+NH4	(16:0e)	(18:2)	(22:5)	3.80039e+06	722497	3.11605e+06	2.0109e+06	3.11899e+06	4.33932e+06	3.09267e+06	3.78117e+06	2.05197e+06
1727	TG(16:1_16:1_16:1)+NH4	(16:1)	(16:1)	(16:1)	1.07935e+08	1.18055e+08	5.30007e+07	1.4531e+08	6.53275e+07	8.48994e+07	1.2427e+08	5.18396e+07	1.1918e+08
1729	TG(16:1_16:1_18:1)+NH4	(16:1)	(16:1)	(18:1)	9.97676e+08	9.92392e+08	5.90295e+08	1.38226e+09	7.84264e+08	9.36744e+08	1.21826e+09	6.17331e+08	1.21384e+09
1731	TG(16:1_16:1_18:2)+NH4	(16:1)	(16:1)	(18:2)	3.10614e+08	2.55756e+08	1.26774e+08	3.62857e+08	1.82395e+08	2.27868e+08	3.03816e+08	1.28769e+08	2.94347e+08
1734	TG(16:1_18:1_18:2)+NH4	(16:1)	(18:1)	(18:2)	1.17282e+09	1.9381e+09	1.10059e+09	2.93776e+09	1.58827e+09	2.21957e+09	2.631e+09	1.33103e+09	2.80167e+09
1736	TG(16:1_18:2_18:2)+NH4	(16:1)	(18:2)	(18:2)	2.51025e+08	6.29204e+07	1.01345e+08	2.41711e+07	1.35081e+08	2.11468e+08	3.33011e+08	1.22464e+08	2.95526e+08
1739	TG(16:1_18:2_18:3)+NH4	(16:1)	(18:2)	(18:3)	4.56561e+07	4.82094e+07	1.54917e+07	6.5375e+07	4.0804e+07	3.10184e+07	5.51686e+07	2.11468e+07	4.69779e+07
1740	TG(16:1_18:2_20:5)+H	(16:1)	(18:2)	(20:5)	1.3419e+07	7.55881e+06	6.95912e+06	2.88849e+07	1.72958e+07	1.213e+07	2.51184e+07	1.77648e+07	1.43125e+07
1750	TG(18:0_16:0_16:0)+NH4	(18:0)	(16:0)	(16:0)	6.40721e+07	4.81467e+07	3.58681e+07	6.77463e+07	4.64836e+07	6.03141e+07	6.08474e+07	6.64693e+07	6.97289e+07
1752	TG(18:0_16:0_18:0)+NH4	(18:0)	(16:0)	(18:0)	5.59864e+06	6.43135e+06	4.18821e+06	7.21536e+06	4.88212e+06	9.1148e+06	7.15007e+06	8.97089e+06	8.5891e+06
1753	TG(18:0_16:0_18:1)+Na	(18:0)	(16:0)	(18:1)	1.23208e+07	6.66711e+06	7.22779e+06	9.98917e+06	8.77242e+06	9.30457e+06	8.84786e+06	8.36803e+06	1.05548e+07
1754	TG(18:0_16:0_18:1)+NH4	(18:0)	(16:0)	(18:1)	3.80248e+08	5.08494e+08	1.89727e+08	4.94442e+08	2.9278e+08	3.81471e+08	4.14121e+08	3.14479e+08	4.25064e+08
1756	TG(18:0_18:0_18:0)+NH4	(18:0)	(18:0)	(18:0)	739102	437662	695076	687425	702523	929333	707062	1.10548e+06	1.20388e+06
1757	TG(18:0_18:0_18:1)+Na	(18:0)	(18:0)	(18:1)	2.41375e+06	3.96537e+06	1.28594e+06	3.08461e+06	2.10761e+06	2.87916e+06	3.04364e+06	2.55506e+06	2.76248e+06
1758	TG(18:0_18:0_18:1)+NH4	(18:0)	(18:0)	(18:1)	3.0152e+07	8.01978e+07	1.58314e+07	4.85853e+07	2.80645e+07	4.4916e+07	4.79641e+07	4.17952e+07	4.00283e+07
1759	TG(18:0_18:0_22:6)+NH4	(18:0)	(18:0)	(22:6)	1.63783e+06	1.80375e+06	1.18224e+06	2.04703e+06	1.81735e+06	2.18189e+06	1.86778e+06	2.10292e+06	1.77229e+06
1761	TG(18:0_18:1_18:1)+NH4	(18:0)	(18:1)	(18:1)	5.24521e+08	8.1058e+08	2.36816e+08	7.27087e+08	3.96461e+08	5.48448e+08	6.15005e+08	4.3711e+08	5.92073e+08
1764	TG(18:0_18:1_18:2)+NH4	(18:0)	(18:1)	(18:2)	1.12302e+09	2.63161e+09	5.01767e+08	2.52348e+09	6.70495e+08	2.25153e+09	2.5764e+09	6.19597e+08	2.43324e+09
1767	TG(18:0_18:1_20:1)+NH4	(18:0)	(18:1)	(20:1)	2.37414e+07	7.01125e+07	1.29024e+07	3.84296e+07	2.4409e+07	3.41166e+07	3.73726e+07	3.30343e+07	3.53048e+07
1768	TG(18:0_18:1_20:3)+H	(18:0)	(18:1)	(20:3)	2.41375e+06	3.96537e+06	1.28594e+06	3.08461e+06	2.10761e+06	2.87916e+06	3.04364e+06	2.55506e+06	2.76248e+06
1769	TG(18:0_18:1_20:4)+H	(18:0)	(18:1)	(20:4)	1.92326e+07	1.39937e+07	1.06864e+07	1.7858e+07	1.36382e+07	1.44365e+07	1.52921e+07	1.35105e+07	1.62443e+07
1770	TG(18:0_18:1_22:4)+NH4	(18:0)	(18:1)	(22:4)	1.50934e+06	1.54893e+07	5.62244e+06	1.0643e+07	6.98685e+06	1.06864e+07	1.30122e+07	1.09175e+07	9.62205e+06
1771	TG(18:0_18:1_24:1)+NH4	(18:0)	(18:1)	(24:1)	1.04878e+06	1.36674e+06	914259	1.25186e+06	1.41335e+06	1.81756e+06	1.55252e+06	2.47031e+06	1.29256e+06
1772	TG(18:0_18:2_20:4)+NH4	(18:0)	(18:2)	(20:4)	1.80726e+08	9.83881e+07	1.27685e+08	1.52162e+08	1.53793e+08	1.79087e+08	1.64048e+08	1.73283e+08	1.35717e+08
1773	TG(18:0_20:1_20:4)+H	(18:0)	(20:1)	(20:4)	1.7716e+06	3.84055e+06	1.03953e+06	2.44916e+06	1.59169e+06	2.42047e+06	2.42968e+06	2.17731e+06	2.31723e+06
1775	TG(18:0_20:1_22:5)+NH4	(18:0)	(20:1)	(22:5)	1.40165e+06	515496	907497	1.50341e+06	525866	1.32972e+06	173647	1.70403e+06	538425
1776	TG(18:0_20:4_22:6)+NH4	(18:0)	(20:4)	(22:6)	3.77608e+06	583714	2.98478e+06	2.20955e+06	3.25995e+06	3.57442e+06	2.93483e+06	3.76045e+06	1.84058e+06
1786	TG(18:1_18:1_18:2)+NH4	(18:1)	(18:1)	(18:2)	1.76314e+09	2.6497e+09	1.09929e+09	2.71674e+09	1.41161e+09	2.14755e+09	2.40206e+09	1.65743e+09	2.50793e+09
1793	TG(18:1_18:1_18:3)+NH4	(18:1)	(18:1)	(18:3)	1.40052e+09	1.30387e+09	6.24044e+08	2.11066e+09	8.32816e+08	1.4548e+09	1.63087e+09	9.61826e+08	1.79118e+09
1794	TG(18:1_18:1_20:5)+NH4	(18:1)	(18:1)	(20:5)	1.34643e+08	8.72227e+07	6.27281e+07	1.03165e+08	7.44397e+07	8.51851e+07	9.97269e+07	8.11672e+07	8.98546e+07
1798	TG(18:1_18:1_22:4)+NH4	(18:1)	(18:1)	(22:4)	3.5313e+07	3.50508e+07	3.51267e+07	1.05667e+07	4.41385e+07	5.35632e+07	2.58167e+07	3.55495e+07	1.06428e+07
1799	TG(18:1_18:1_22:5)+NH4	(18:1)	(18:1)	(22:5)	5.06927e+07	3.67509e+07	4.97947e+07	6.90761e+07	5.74119e+07	6.95227e+07	4.68589e+07	6.96133e+07	3.65521e+07
1801	TG(18:1_18:1_22:6)+NH4	(18:1)	(18:1)	(22:6)	8.5764e+07	9.57016e+07	4.59241e+07	9.25818e+07	5.54656e+07	7.38316e+07	8.90931e+07	6.28605e+07	8.67478e+07
1803	TG(18:1_18:1_24:1)+NH4	(18:1)	(18:1)	(24:1)	2.69689e+06	2.8398e+06	1.57807e+06	1.81078e+06	3.34452e+06	4.26414e+06	3.72e+06	4.92676e+06	2.12162e+06
1805	TG(18:1_18:2_18:2)+NH4	(18:1)	(18:2)	(18:2)	1.26578e+08	6.01666e+07	1.16657e+08	1.55018e+08	1.53389e+08	1.63266e+08	1.54486e+08	1.5596e+08	1.44703e+08
1809	TG(18:1_18:2_18:3)+NH4	(18:1)	(18:2)	(18:3)	1.24216e+08	1.0806e+08	7.26332e+07	1.2305e+08	8.36985e+07	1.01681e+08	1.13856e+08	8.88995e+07	1.112e+08
1811	TG(18:1_18:2_20:3)+NH4	(18:1)	(18:2)	(20:3)	1.11422e+08	1.32625e+08	5.75564e+07	1.12685e+08	6.67063e+07	9.62508e+07	1.11557e+08	7.93622e+07	1.09257e+08
1813	TG(18:1_18:2_20:4)+H	(18:1)	(18:2)	(20:4)	2.34785e+07	1.45519e+07	2.04213e+07	2.04249e+07	2.1278e+07	2.43396e+07	2.14623e+07	2.25599e+07	2.01015e+07
1815	TG(18:1_18:2_20:5)+NH4	(18:1)	(18:2)	(20:5)	5.34658e+07	4.60206e+07	3.30112e+07	7.39899e+07	3.51838e+07	4.99132e+07	6.48629e+07	5.28746e+07	6.49482e+07
1817	TG(18:1_18:2_22:1)+NH4	(18:1)	(18:2)	(22:1)	1.65007e+07	2.36216e+07	9.39908e+06	2.02262e+07	1.4879e+07	2.01981e+07	2.22804e+07	2.34616e+07	1.97e+07
1818	TG(18:1_18:2_22:5)+NH4	(18:1)	(18:2)	(22:5)	3.74119e+07	2.26949e+07	2.0942e+07	3.3564e+07	3.07131e+07	3.1807e+07	3.81738e+07	3.37311e+07	3.3861e+07
1820	TG(18:1_18:2_22:6)+NH4	(18:1)	(18:2)	(22:6)	5.84231e+07	6.67304e+07	3.26613e+07	9.00396e+07	4.57169e+07	6.06154e+07	8.21063e+07	5.11249e+07	8.48735e+07
1822	TG(18:1_18:2_24:1)+NH4	(18:1)	(18:2)	(24:1)	3.57657e+06	4.74529e+06	2.51953e+06	3.09739e+06	3.90321e+06	4.7358e+06	4.36624e+06	5.72523e+06	3.03074e+06
1823	TG(18:1_18:2_24:2)+NH4	(18:1)	(18:2)	(24:2)	1.69172e+06	2.08473e+06	1.69491e+06	2.69633e+06	1.8639e+06	1.98766e+06	4.31014e+06	2.96631e+06	2.66668e+06
1824	TG(18:1_18:3_22:6)+H	(18:1)	(18:3)	(22:6)	5.61904e+06	3.1114e+06	4.56506e+06	4.33227e+06	4.75331e+06	4.90076e+06	4.51098e+06	4.7068e+06	4.67511e+06
1825	TG(18:1_20:2_20:5)+H	(18:1)	(20:2)	(20:5)	5.20765e+06	2.82219e+06	3.94142e+06	4.68247e+06	4.65159e+06	2.88938e+06	4.57013e+06	5.51717e+06	4.75137e+06
1826	TG(18:1_20:3_22:5)+NH4	(18:1)	(20:3)	(22:5)	5.02737e+06	5.0009e+06	1.00709e+06	3.9547e+06	6.07682e+06	5.96961e+06	4.7415e+06	2.27895e+06	5.34686e+06
1827	TG(18:1_20:4_20:4)+H	(18:1)	(20:4)	(20:4)	2.60296e+06	826317	4.07431e+06	2.17669e+06	4.69288e+06	1.83746e+06	2.20062e+06	5.36181e+06	257068
1828	TG(18:1_22:6_22:6)+NH4	(18:1)	(22:6)	(22:6)	2.09687e+06	904603	1.20823e+06	1.7677e+06	1.61777e+06	1.98678e+06	2.34608e+06	1.98506e+06	1.86395e+06
1829	TG(18:1e_16:0_18:0)+NH4	(18:1e)	(16:0)	(18:0)	1.28488e+06	1.03587e+06	1.04555e+06	1.04018e+06	1.68818e+06	1.90243e+06	1.48644e+06	2.48161e+06	1.13043e+06
1830	TG(18:1e_16:0_20:4)+NH4	(18:1e)	(16:0)	(20:4)	8.63001e+06	2.68754e+06	5.66597e+06	5.00301e+06	7.01548e+06	8.7291e+06	7.46132e+06	8.95932e+06	4.75456e+06
1831	TG(18:1e_18:1_18:1)+NH4	(18:1e)	(18:1)	(18:1)	3.86668e+06	1.80777e+06	3.02555e+06	2.81142e+06	4.87282e+06	5.02138e+06	4.58893e+06	5.25823e+06	3.27604e+06
1837	TG(18:2_18:2_18:2)+NH4	(18:2)	(18:2)	(18:2)	3.60542e+08	8.38462e+08	1.79743e+08	8.42849e+08	2.55273e+08	4.91347e+08	6.91002e+08	3.5571e+08	7.65652e+08
1840	TG(18:2_18:2_22:6)+NH4	(18:2)	(18:2)	(22:6)	2.59024e+07	2.04462e+07	1.41683e+07	3.53154e+07	7.10829e+06	2.6e+07	3.27471e+07	2.36662e+07	3.78386e+07
1841	TG(18:2e_16:0_18:1)+NH4	(18:2e)	(16:0)	(18:1)	1.11636e+07	3.86805e+06	6.7759e+06	7.35248e+06	9.39564e+06	1.18024e+07	9.17207e+06	1.2056e+07	7.94057e+06
1842	TG(18:2e_18:1_18:1)+NH4	(18:2e)	(18:1)	(18:1)	2.39408e+06	1.54203e+06	1.43641e+06	887665	1.90142e+06	1.93693e+06	1.64168e+06	1.97359e+06	1.19924e+06
1847	TG(18:3_18:2_18:2)+NH4	(18:3)	(18:2)	(18:2)	5.14377e+07	8.72002e+07	2.02645e+07	1.20964e+08	3.45715e+07	5.7731e+07	1.24904e+08	4.00313e+07	1.39779e+08
1849	TG(18:3_18:2_18:3)+NH4	(18:3)	(18:2)	(18:3)	488690	9.24918e+06	1.54103e+06	1.26423e+07	373596	737621	1.45654e+07	567116	1.84043e+07
1850	TG(18:3_18:2_22:6)+NH4	(18:3)	(18:2)	(22:6)	5.9897e+06	3.2261e+06	2.54782e+06	6.67749e+06	2.87069e+06	3.67439e+06	2.18965e+06	3.92835e+06	5.45665e+06
1851	TG(18:3_18:3_20:4)+NH4	(18:3)	(18:3)	(20:4)	10127.2	413817	17788.5	2.03362e+06	725778	886880	2.20521e+06	976667	2.83231e+06
1852	TG(18:4_16:0_16:1)+NH4	(18:4)	(16:0)	(16:1)	3.72054e+06	511611	1.51764e+06	3.67143e+06	2.01435e+06	2.35394e+06	3.48667e+06	2.26e+06	3.0016e+06
1853	TG(18:4_16:0_18:2)+NH4	(18:4)	(16:0)	(18:2)	1.95347e+07	1.55167e+07	1.08109e+07	3.95002e+07	3.3532e+06	2.01078e+07	2.76313e+07	1.69648e+07	4.29361e+07
1854	TG(18:4_16:1_16:1)+NH4	(18:4)	(16:1)	(16:1)	2.73986e+06	590710	1.87267e+06	8.37151e+06	1.66567e+06	3.65708e+06	4.284e+06	2.61111e+06	7.19709e+06
1855	TG(18:4_16:1_18:2)+NH4	(18:4)	(16:1)	(18:2)	2.47846e+06	4.48908e+06	766986	5.75059e+06	1.93154e+06	347922	5.24854e+06	2.01533e+06	5.93395e+06
1859	TG(18:4_18:2_18:3)+H	(18:4)	(18:2)	(18:3)	1.86546e+06	555005	31775.3	2.78458e+06	1.24681e+06	1.76801e+06	2.107e+06	1.63301e+06	2.37202e+06
1868	TG(20:0e_16:0_18:1)+NH4	(20:0e)	(16:0)	(18:1)	349834	364347	291955	313441	476156	510682	455285	715885	320233
1869	TG(20:0e_18:1_18:1)+NH4	(20:0e)	(18:1)	(18:1)	394220	434117	323059	368785	515969	611849	532521	790541	367566
1871	TG(20:1_18:1_18:1)+NH4	(20:1)	(18:1)	(18:1)	1.19697e+08	2.4968e+08	6.32672e+07	1.02614e+08	9.79276e+07	1.53494e+08	1.85231e+08	7.54893e+07	1.72691e+08
1873	TG(20:1_18:1_18:2)+NH4	(20:1)	(18:1)	(18:2)	1.57083e+08	2.70846e+08	9.92267e+07	2.23361e+08	1.2484e+08	1.91652e+08	2.43196e+08	1.59442e+08	1.99355e+08
1875	TG(20:1_18:1_20:1)+NH4	(20:1)	(18:1)	(20:1)	1.04211e+07	2.15614e+07	6.21617e+06	1.26872e+07	1.04637e+07	1.78335e+07	1.6137e+07	1.72607e+07	1.17486e+07
1876	TG(20:1_18:1_22:5)+NH4	(20:1)	(18:1)	(22:5)	7.27428e+06	4.75858e+06	5.13704e+06	7.64919e+06	917096	1.07207e+07	6.89161e+06	7.77451e+06	6.30217e+06
1877	TG(20:1_18:1_22:6)+NH4	(20:1)	(18:1)	(22:6)	1.38599e+07	9.42768e+06	1.08119e+07	270979	1.34937e+07	1.68657e+07	1.42734e+07	2.24485e+07	1.22557e+07
1879	TG(20:1_18:2_18:2)+NH4	(20:1)	(18:2)	(18:2)	1.0554e+08	2.17136e+08	4.98493e+07	2.0894e+08	1.1882e+08	1.9761e+08	2.03509e+08	1.50404e+08	1.81831e+08
1880	TG(20:1_18:2_22:6)+NH4	(20:1)	(18:2)	(22:6)	4.93909e+06	5.00753e+06	535148	8.32979e+06	1.07679e+07	1.00395e+07	9.88585e+06	1.85902e+07	6.94908e+06
1881	TG(20:1e_16:0_18:1)+NH4	(20:1e)	(16:0)	(18:1)	1.20107e+06	1.02389e+06	1.02182e+06	953110	1.50149e+06	1.91357e+06	1.45229e+06	2.42813e+06	1.07224e+06
1882	TG(20:3_18:2_18:2)+NH4	(20:3)	(18:2)	(18:2)	3.66491e+07	6.35545e+07	1.83032e+07	5.54692e+07	2.65424e+07	3.92406e+07	4.93856e+07	3.38388e+07	5.51986e+07
1884	TG(20:4e_16:0_18:1)+H	(20:4e)	(16:0)	(18:1)	1.6764e+06	397163	1.33336e+06	894180	1.51334e+06	1.83902e+06	1.38266e+06	1.78594e+06	957654
1885	TG(20:4e_18:1_18:1)+NH4	(20:4e)	(18:1)	(18:1)	9.01318e+06	2.33326e+06	6.05993e+06	4.59231e+06	7.10963e+06	8.81232e+06	7.97624e+06	9.17445e+06	5.85092e+06
1887	TG(20:5_18:2_18:2)+H	(20:5)	(18:2)	(18:2)	1.86465e+07	1.96218e+07	1.41367e+07	3.24754e+07	1.42941e+07	2.03992e+07	2.59073e+07	1.83461e+07	2.974e+07
1892	TG(22:5_18:2_18:2)+NH4	(22:5)	(18:2)	(18:2)	9.08895e+06	3.19619e+06	5.51373e+06	1.46265e+07	6.07985e+06	5.76607e+06	8.93458e+06	4.80531e+06	1.59549e+07
1894	TG(26:1_18:1_18:1)+NH4	(26:1)	(18:1)	(18:1)	305924	608491	365972	536507	244946	642029	453702	982798	204494
1895	TG(26:1_18:1_18:2)+NH4	(26:1)	(18:1)	(18:2)	556548	671909	555772	675749	796763	1.04198e+06	851910	1.27531e+06	589640

## Sheet: brain
0	LipidIon	FA1	FA2	FA3	0Gy NM	0Gy NM	0Gy NM	10Gy NM	10Gy NM	10Gy NM	20Gy NM	20Gy NM	20Gy NM
2	AcCa(16:0)+H	(16:0)			8.10721e+06	6.10553e+06	4.46443e+06	4.87661e+06	5.4795e+06	4.65033e+06	6.50621e+06	5.03518e+06	6.97693e+06
3	AcCa(16:1)+H	(16:1)			330462	442685	339320	390967	477076	409942	422509	317136	590019
4	AcCa(18:0)+H	(18:0)			4.01191e+06	2.64717e+06	1.51646e+06	2.02232e+06	2.01625e+06	1.87488e+06	2.44896e+06	1.80848e+06	3.14957e+06
5	AcCa(18:1)+H	(18:1)			3.79489e+06	3.77295e+06	2.61946e+06	3.13862e+06	3.22579e+06	3.03258e+06	3.76837e+06	2.94223e+06	3.98237e+06
6	AcCa(18:2)+H	(18:2)			190406	153097	96563.1	108242	143868	123831	116984	109001	126521
7	AcCa(20:0)+H	(20:0)			228585	276028	220249	223667	195345	231161	344527	231706	385091
8	AcCa(20:1)+H	(20:1)			592992	550952	323834	389777	471465	380456	568572	392042	603348
9	AcCa(20:4)+H	(20:4)			2.02583e+06	1.13412e+06	684782	769832	806224	756728	1.13287e+06	1.07821e+06	1.39946e+06
10	AcCa(22:4)+H	(22:4)			191345	311666	180922	156761	170989	149259	255347	306967	244228
12	BisMePA(16:0_20:5)+NH4	(16:0)	(20:5)		1.09056e+08	9.89224e+07	7.02646e+07	7.65944e+07	7.30215e+07	3.07518e+07	1.13093e+08	9.40048e+07	1.07273e+08
14	BisMePA(16:2e_16:0)+NH4	(16:2e)	(16:0)		5.42471e+06	5.37618e+06	4.14892e+06	4.07514e+06	4.32356e+06	1.72846e+06	6.59554e+06	5.49945e+06	6.21682e+06
15	BisMePA(16:2e_18:1)+NH4	(16:2e)	(18:1)		83820.3	746431	4772.6	29139.7	100311	55869.2	111299	19677.9	59861
16	BisMePA(16:2e_20:3)+NH4	(16:2e)	(20:3)		1.08099e+07	8.52895e+06	6.65529e+06	7.22524e+06	8.06972e+06	3.38078e+06	1.063e+07	6.86604e+06	1.22778e+07
17	BisMePA(16:2e_20:4)+NH4	(16:2e)	(20:4)		6.50432e+07	6.40899e+07	4.72656e+07	5.59648e+07	5.64813e+07	2.41792e+07	6.60412e+07	7.16148e+07	6.6235e+07
19	BisMePA(18:0_20:5)+NH4	(18:0)	(20:5)		6.87559e+08	6.57406e+08	5.31458e+08	5.29433e+08	5.71682e+08	2.32532e+08	7.38063e+08	6.6106e+08	7.2525e+08
20	BisMePA(18:1_18:1)+NH4	(18:1)	(18:1)		9.07296e+07	7.84694e+07	5.94292e+07	5.64989e+07	6.28726e+07	3.10311e+07	8.84194e+07	6.96926e+07	9.35426e+07
21	BisMePA(18:1_20:5)+NH4	(18:1)	(20:5)		1.55971e+08	1.24184e+08	1.0066e+08	9.80298e+07	1.13531e+08	4.91707e+07	1.59282e+08	1.12897e+08	1.54564e+08
22	BisMePA(18:2e_16:0)+NH4	(18:2e)	(16:0)		1.43342e+07	2.69434e+07	1.95711e+07	2.13781e+07	2.23153e+07	1.00775e+07	1.70011e+07	2.36907e+07	1.01783e+07
23	BisMePA(18:2e_20:4)+NH4	(18:2e)	(20:4)		2.02231e+08	1.96722e+08	1.4795e+08	1.50333e+08	1.43434e+08	5.84777e+07	2.18092e+08	1.80853e+08	1.65436e+08
24	BisMePA(18:2e_22:1)+NH4	(18:2e)	(22:1)		1.3233e+07	1.22574e+07	7.49633e+06	9.63689e+06	9.43167e+06	3.78389e+06	1.49567e+07	6.28536e+06	1.0183e+07
25	BisMePA(18:2e_22:3)+NH4	(18:2e)	(22:3)		4.11912e+06	3.33782e+06	2.38521e+06	2.71916e+06	2.7062e+06	1.24065e+06	3.96864e+06	2.76624e+06	4.67663e+06
26	BisMePA(18:2e_22:4)+NH4	(18:2e)	(22:4)		1.67508e+08	1.42245e+08	1.07079e+08	1.20916e+08	1.17119e+08	5.64438e+07	1.72288e+08	1.46132e+08	1.04565e+08
27	BisMePA(18:3e_18:1)+NH4	(18:3e)	(18:1)		4.03093e+08	3.30123e+08	2.47441e+08	3.12563e+08	3.21435e+08	1.41314e+08	4.13225e+08	2.36628e+08	2.5997e+08
31	BisMePA(18:3e_20:0)+NH4	(18:3e)	(20:0)		1.63196e+08	1.36622e+08	9.31176e+07	1.1021e+08	1.10232e+08	5.13888e+07	1.61737e+08	7.29967e+07	1.47871e+08
32	BisMePA(18:3e_20:1)+NH4	(18:3e)	(20:1)		2.32604e+08	2.06832e+08	1.44356e+08	1.71059e+08	1.74592e+08	7.80569e+07	2.30106e+08	1.21921e+08	1.39893e+08
34	BisMePA(18:3e_20:2)+NH4	(18:3e)	(20:2)		1.69882e+07	1.57315e+07	1.14613e+07	1.24141e+07	1.49318e+07	7.4663e+06	2.05426e+07	1.5407e+07	2.90564e+07
36	BisMePA(18:3e_20:4)+NH4	(18:3e)	(20:4)		1.54454e+08	1.30148e+08	1.03083e+08	1.1091e+08	1.13142e+08	4.02873e+07	1.51914e+08	1.22158e+08	1.52518e+08
39	BisMePA(18:3e_22:1)+NH4	(18:3e)	(22:1)		3.02699e+07	2.50616e+07	1.68048e+07	2.08952e+07	1.99885e+07	7.39062e+06	2.94478e+07	1.35784e+07	3.30764e+07
40	BisMePA(18:3e_22:3)+NH4	(18:3e)	(22:3)		923526	812921	418158	1.84996e+06	961863	695907	1.01024e+06	970539	2.3566e+06
41	BisMePA(18:3e_22:4)+NH4	(18:3e)	(22:4)		1.43864e+08	1.29614e+08	9.85949e+07	1.103e+08	1.1769e+08	5.52196e+07	1.67629e+08	1.15083e+08	9.9184e+07
43	BisMePA(18:3e_22:5)+NH4	(18:3e)	(22:5)		8.36574e+06	5.60522e+06	6.10137e+06	6.85703e+06	6.56744e+06	2.87591e+06	3.70788e+06	5.41855e+06	7.4484e+06
44	BisMePA(18:3e_24:1)+NH4	(18:3e)	(24:1)		3.34733e+06	3.02083e+06	1.92413e+06	2.48716e+06	2.27572e+06	939139	3.84332e+06	1.55771e+06	2.4573e+06
45	BisMePA(20:2e_20:4)+NH4	(20:2e)	(20:4)		9.94051e+06	8.75302e+06	6.76334e+06	6.29225e+06	6.1788e+06	3.25773e+06	1.07616e+07	8.4547e+06	6.36444e+06
46	BisMePA(20:5_18:2)+NH4	(20:5)	(18:2)		9.88685e+06	8.0623e+06	6.52545e+06	5.56033e+06	6.16438e+06	3.66152e+06	1.07435e+07	8.67916e+06	1.00486e+07
47	BisMePA(22:5_22:6)+NH4	(22:5)	(22:6)		2.72329e+07	2.32069e+07	1.86315e+07	1.79535e+07	2.01514e+07	9.0816e+06	2.59416e+07	1.80761e+07	2.96619e+07
52	Cer(d18:0_16:0)+H	(d18:0)	(16:0)		285783	182451	101486	96808.5	62170.9	40565	227152	232089	201072
53	Cer(d18:0_18:0)+H	(d18:0)	(18:0)		3.54944e+06	1.87045e+06	1.88462e+06	1.55197e+06	1.07129e+06	616841	3.31087e+06	2.78039e+06	1.85301e+06
57	Cer(d18:0_22:0)+H	(d18:0)	(22:0)		231404	269099	164411	159226	151803	67146.9	342488	219161	278375
58	Cer(d18:0_22:0+O)+H	(d18:0)	(22:0+O)		413215	1.26558e+06	1.12107e+06	1.21021e+06	1.13626e+06	397139	820586	681303	981791
61	Cer(d18:0_24:0)+H	(d18:0)	(24:0)		107986	150146	103814	111100	108230	43944.4	162748	49576.4	96892.6
62	Cer(d18:0_24:1)+H	(d18:0)	(24:1)		520167	315524	225464	172910	158045	77089.2	419030	294868	372876
66	Cer(d18:1_18:0)+H	(d18:1)	(18:0)		2.41953e+08	1.40169e+08	1.42157e+08	9.38301e+07	6.83953e+07	4.42674e+07	2.41829e+08	2.44795e+08	2.12986e+08
70	Cer(d18:1_22:0)+H	(d18:1)	(22:0)		4.90838e+06	3.40538e+06	2.6522e+06	2.27755e+06	1.91496e+06	1.16709e+06	4.9132e+06	3.75126e+06	3.77373e+06
73	Cer(d18:1_22:1)+H	(d18:1)	(22:1)		2.0466e+06	680538	604093	546922	402652	215770	1.3077e+06	1.32406e+06	1.28919e+06
81	Cer(d18:1_24:0)+H	(d18:1)	(24:0)		2.44242e+06	1.35964e+06	986172	819873	707249	346363	2.14827e+06	1.78332e+06	2.5502e+06
83	Cer(d18:1_24:0+O)+H	(d18:1)	(24:0+O)		334215	279824	210040	191442	181139	50031.9	386280	275324	356236
86	Cer(d18:1_24:1)+H	(d18:1)	(24:1)		2.76675e+07	1.01982e+07	9.10105e+06	5.93342e+06	4.50973e+06	2.61912e+06	2.15822e+07	1.57583e+07	2.12414e+07
90	Cer(d18:1_24:2)+H	(d18:1)	(24:2)		1.3525e+06	1.91652e+06	1.49867e+06	1.43371e+06	1.4731e+06	617301	1.55179e+06	1.22857e+06	826995
91	Cer(d18:2_18:0)+H	(d18:2)	(18:0)		5.39483e+07	3.42394e+07	2.83291e+07	2.2642e+07	1.75325e+07	7.5256e+06	5.93252e+07	6.47176e+07	4.74301e+07
96	Cer(d18:2_20:0)+H	(d18:2)	(20:0)		3.60342e+06	2.76263e+06	2.09923e+06	1.57229e+06	1.54506e+06	733039	4.88791e+06	4.43907e+06	3.1696e+06
98	Cer(d18:2_22:0)+H	(d18:2)	(22:0)		1.04346e+06	641632	672443	561430	431163	243845	1.11261e+06	1.00636e+06	1.12819e+06
100	Cer(d18:2_24:1)+H	(d18:2)	(24:1)		2.99434e+06	1.52492e+06	1.42665e+06	928238	791985	415648	2.84692e+06	2.92002e+06	3.46383e+06
102	Cer(d20:0_18:0)+H	(d20:0)	(18:0)		409164	445450	309725	273575	262953	138712	459007	319170	426072
103	Cer(d20:1_18:0)+H	(d20:1)	(18:0)		2.83708e+07	1.90614e+07	1.61692e+07	1.31951e+07	1.21822e+07	6.847e+06	2.61334e+07	2.15458e+07	2.28893e+07
106	Cer(d20:1_24:0)+H	(d20:1)	(24:0)		43788.3	103972	49023.9	25368.4	36187.7	19048.5	97087.9	67741.4	79300.4
107	Cer(d20:1_24:1)+H	(d20:1)	(24:1)		214346	163597	105536	92507	84154.2	43714.1	200525	150735	235282
109	Cer(d40:2)+HCOO	(d18:2)	(22:0)		275010	179262	131749	118025	81856	124636	299970	266756	330510
115	Cer(t18:0_20:0)+HCOO	(t18:0)	(20:0)		100069	97761.9	67733.7	57388.3	57664.2	41503.6	109296	86022.4	97253.5
116	Cer(t18:0_22:0)+HCOO	(t18:0)	(22:0)		214170	205329	178688	156352	163262	106075	278357	215310	264006
117	ChE(18:1)+NH4	(18:1)			88639.8	84213.3	37758.7	46214.5	55627	43882.8	97013.8	117612	75200
118	ChE(18:2)+NH4	(18:2)			330566	356548	244850	315787	363810	252473	363025	743016	561772
119	ChE(20:3)+NH4	(20:3)			168335	178917	76773.8	108131	127354	49471.5	205002	199587	130216
120	ChE(20:4)+NH4	(20:4)			1.39342e+06	1.43017e+06	987869	1.08329e+06	1.1817e+06	599235	1.75929e+06	1.94358e+06	1.53969e+06
121	ChE(20:5)+NH4	(20:5)			517860	391816	293085	358543	403182	145932	494124	588852	268917
122	ChE(22:4)+NH4	(22:4)			252924	244967	97391.3	135977	159400	97137.4	278673	256059	181680
123	ChE(22:5)+NH4	(22:5)			432324	302995	159959	206489	276845	113163	415433	390125	224127
124	ChE(22:6)+NH4	(22:6)			6.43144e+06	5.53706e+06	2.78126e+06	3.5569e+06	4.18114e+06	1.4558e+06	6.58048e+06	6.49144e+06	2.53792e+06
125	ChE(24:5)+NH4	(24:5)			151533	124134	44879.7	60113.4	95526.5	50758.1	152777	128924	48476.9
126	ChE(24:6)+NH4	(24:6)			162026	124956	57366.1	66458.8	95524.8	61019.8	154623	135159	86769.9
129	Co(Q10)+NH4	(Q10)			2.07454e+07	1.84104e+07	1.34319e+07	1.34033e+07	1.40998e+07	8.92573e+06	2.50475e+07	1.78883e+07	1.73774e+07
130	Co(Q8)+NH4	(Q8)			539669	505754	361074	390065	412153	195550	799337	467311	463502
133	Co(Q9)+NH4	(Q9)			7.48412e+07	6.14136e+07	4.67667e+07	4.89378e+07	4.96985e+07	2.68475e+07	7.84974e+07	5.67317e+07	7.36989e+07
134	DG(16:0_16:0)+NH4	(16:0)	(16:0)		1.14608e+07	6.29572e+06	6.12281e+06	6.56946e+06	6.80862e+06	2.62095e+06	1.01359e+07	8.11849e+06	6.94673e+06
135	DG(16:0_16:1)+NH4	(16:0)	(16:1)		1.37595e+06	1.23871e+06	796194	1.23772e+06	807728	481070	984698	891658	1.61387e+06
140	DG(16:0_18:1)+NH4	(16:0)	(18:1)		8.46083e+07	4.6208e+07	3.97183e+07	3.99969e+07	3.71536e+07	1.60389e+07	6.3279e+07	3.6728e+07	5.31358e+07
141	DG(16:0_18:2)+NH4	(16:0)	(18:2)		3.47818e+06	2.59398e+06	2.12111e+06	4.50168e+06	2.06237e+06	1.18323e+06	4.17464e+06	2.22307e+06	2.11973e+06
142	DG(16:0_20:3)+NH4	(16:0)	(20:3)		2.94507e+06	1.78839e+06	1.30367e+06	1.49958e+06	1.40335e+06	611976	2.19304e+06	1.12766e+06	1.13832e+06
143	DG(16:0_20:4)+NH4	(16:0)	(20:4)		3.40714e+07	2.0622e+07	1.59553e+07	1.6732e+07	1.65296e+07	6.34836e+06	2.19656e+07	1.21302e+07	9.16069e+06
145	DG(16:0_22:6)+NH4	(16:0)	(22:6)		9.6979e+06	5.65622e+06	4.33128e+06	5.90554e+06	5.40534e+06	2.09174e+06	6.35842e+06	3.83215e+06	4.06781e+06
146	DG(16:0_24:0)+NH4	(16:0)	(24:0)		121366	88204.9	87179	65591.3	45860.7	25295.5	189013	79844.1	184173
147	DG(16:1_18:1)+NH4	(16:1)	(18:1)		2.21036e+06	1.45728e+06	855010	1.78899e+06	1.32244e+06	476968	1.83956e+06	1.19512e+06	1.19088e+06
152	DG(18:0_16:0)+NH4	(18:0)	(16:0)		1.03183e+07	6.79764e+06	5.6718e+06	5.7966e+06	5.42458e+06	2.38186e+06	9.74945e+06	6.94525e+06	9.37903e+06
153	DG(18:0_18:0)+NH4	(18:0)	(18:0)		1.38882e+06	820992	666514	650253	692375	251921	1.69993e+06	1.05615e+06	1.633e+06
155	DG(18:0_18:1)+NH4	(18:0)	(18:1)		7.67371e+07	4.11106e+07	3.5149e+07	3.23891e+07	2.93841e+07	1.25814e+07	6.0835e+07	3.58579e+07	4.60964e+07
156	DG(18:0_18:2)+NH4	(18:0)	(18:2)		5.93751e+06	3.9204e+06	3.35884e+06	3.76547e+06	3.0261e+06	1.37919e+06	5.32414e+06	3.48342e+06	5.57477e+06
157	DG(18:0_20:0)+NH4	(18:0)	(20:0)		448722	291334	225927	197144	158626	55117.3	458254	210759	477124
158	DG(18:0_20:1)+NH4	(18:0)	(20:1)		7.19175e+06	3.92169e+06	2.92732e+06	2.68201e+06	2.33084e+06	910555	5.66004e+06	2.77117e+06	7.14622e+06
159	DG(18:0_20:2)+NH4	(18:0)	(20:2)		667628	344986	414655	355494	238252	95246.8	580161	386717	251038
160	DG(18:0_20:3)+NH4	(18:0)	(20:3)		7.51712e+06	4.01991e+06	3.09768e+06	2.90035e+06	2.9411e+06	1.21495e+06	4.73824e+06	2.45385e+06	4.12998e+06
161	DG(18:0_20:3)+NH4	(18:0)	(20:3)		2.24619e+06	1.2129e+06	938607	962744	934925	412298	1.47005e+06	848505	1.51009e+06
162	DG(18:0_20:4)+H	(18:0)	(20:4)		2.74859e+06	1.46782e+06	1.28334e+06	1.29394e+06	1.21012e+06	452608	1.50055e+06	909204	1.14868e+06
163	DG(18:0_20:4)+NH4	(18:0)	(20:4)		1.45362e+08	7.72324e+07	7.06987e+07	6.86103e+07	6.76187e+07	2.60009e+07	8.48101e+07	4.89593e+07	6.41509e+07
164	DG(18:0_20:5)+NH4	(18:0)	(20:5)		1.21563e+06	638748	687774	814860	700923	308578	796679	334723	180970
165	DG(18:0_22:1)+NH4	(18:0)	(22:1)		2.28131e+06	1.3171e+06	945300	871978	851070	327853	1.74234e+06	850894	2.13684e+06
166	DG(18:0_22:3)+NH4	(18:0)	(22:3)		263569	118142	95316.6	85438.4	77166.1	35320.7	179114	90771.6	113639
167	DG(18:0_22:4)+NH4	(18:0)	(22:4)		6.13957e+06	3.97377e+06	3.11121e+06	2.84456e+06	2.71007e+06	1.38093e+06	4.49088e+06	3.06933e+06	4.70955e+06
168	DG(18:0_22:6)+NH4	(18:0)	(22:6)		1.79623e+07	9.18107e+06	8.57073e+06	6.28898e+06	5.76721e+06	2.5549e+06	1.31328e+07	7.98862e+06	9.94781e+06
169	DG(18:1_18:1)+NH4	(18:1)	(18:1)		2.50842e+07	1.39494e+07	1.22411e+07	1.39091e+07	1.0973e+07	4.92456e+06	1.92174e+07	1.0384e+07	1.46476e+07
170	DG(18:1_18:2)+NH4	(18:1)	(18:2)		1.31556e+06	1.58576e+06	855544	4.37959e+06	1.23776e+06	1.09381e+06	3.11703e+06	1.31478e+06	1.29389e+06
171	DG(18:1_20:3)+NH4	(18:1)	(20:3)		1.85631e+06	959965	717618	727441	419324	298609	443873	461620	679342
172	DG(18:1_20:4)+NH4	(18:1)	(20:4)		2.41795e+07	1.35042e+07	1.01435e+07	1.05912e+07	9.52422e+06	3.55585e+06	1.4457e+07	7.11256e+06	1.15963e+07
174	DG(18:1_22:1)+NH4	(18:1)	(22:1)		2.04071e+06	1.21287e+06	1.0138e+06	832892	746957	328614	1.82708e+06	861830	2.12478e+06
175	DG(18:1_22:6)+NH4	(18:1)	(22:6)		2.68742e+06	1.7654e+06	1.41075e+06	1.33005e+06	1.19985e+06	559154	1.69744e+06	1.2416e+06	1.51744e+06
178	DG(18:1_24:0)+NH4	(18:1)	(24:0)		1.14136e+06	743460	539557	446560	513101	250950	1.20864e+06	487130	1.35922e+06
179	DG(18:1_24:1)+NH4	(18:1)	(24:1)		1.55827e+06	851001	677223	591876	563384	245130	1.13096e+06	474300	1.5041e+06
180	DG(18:2_18:2)+NH4	(18:2)	(18:2)		228079	401284	310244	1.71736e+06	402466	402846	985106	495187	664054
182	DG(20:0_20:4)+NH4	(20:0)	(20:4)		949030	574743	446002	444836	399347	152478	686390	280016	451349
183	DG(20:1_18:1)+NH4	(20:1)	(18:1)		8.14172e+06	4.571e+06	4.02256e+06	3.92156e+06	3.88345e+06	1.72108e+06	6.42265e+06	3.19287e+06	5.87545e+06
184	DG(20:1_20:3)+NH4	(20:1)	(20:3)		404587	193699	155433	158036	159563	54953.4	240263	94300.5	235987
185	DG(20:1_20:4)+NH4	(20:1)	(20:4)		3.0245e+06	1.66925e+06	1.34246e+06	1.22832e+06	1.27345e+06	485597	1.68163e+06	911431	717255
186	DG(20:1_22:6)+NH4	(20:1)	(22:6)		295857	149154	119062	99077.8	70516.3	24724.5	216436	70164.5	159795
188	DG(26:0_18:1)+NH4	(26:0)	(18:1)		169093	114022	92250.6	74450.7	63837.3	34775.8	166513	61905.5	149671
189	DG(26:1_18:1)+NH4	(26:1)	(18:1)		242326	156673	118584	106977	103168	45912.5	231669	75840.4	248425
190	DG(36:4)+H	(16:0)	(20:4)		688820	383994	290158	314011	321463	89109	434400	245471	286240
191	dMePE(16:0_16:0)-H	(16:0)	(16:0)		570749	449560	343717	396023	285839	93779.9	571921	386151	562541
192	dMePE(16:0_18:1)-H	(16:0)	(18:1)		675761	529799	507052	447343	424664	57925.3	374931	590315	565171
194	dMePE(16:0_22:6)-H	(16:0)	(22:6)		8.2736e+07	7.95572e+07	6.65908e+07	6.67804e+07	6.88116e+07	2.86301e+07	9.70071e+07	8.18029e+07	9.47558e+07
196	dMePE(18:0_20:1)-H	(18:0)	(20:1)		367229	380847	238206	296261	292018	83990.5	338495	194019	315330
197	dMePE(20:1_18:1)-H	(20:1)	(18:1)		859784	816803	509578	654048	587322	192791	778752	458079	600497
198	dMePE(22:6_22:6)-H	(22:6)	(22:6)		75538	113304	59408.4	84429.3	86655.1	36436.5	83725	24675	126837
200	Hex1Cer(d18:0_18:0)+H	(d18:0)	(18:0)		3.12977e+06	3.42884e+06	2.28708e+06	2.45139e+06	2.29578e+06	929323	3.17475e+06	1.32586e+06	3.65634e+06
201	Hex1Cer(d18:0_18:0+O)+H	(d18:0)	(18:0+O)		1.42214e+06	816611	1.47768e+06	450812	1.33634e+06	476039	3.0762e+06	1.85238e+06	1.76452e+06
202	Hex1Cer(d18:0_20:0)+H	(d18:0)	(20:0)		1.33421e+06	1.38028e+06	1.06543e+06	1.20399e+06	1.12323e+06	419433	1.60432e+06	582435	1.07872e+06
203	Hex1Cer(d18:0_20:0+O)+H	(d18:0)	(20:0+O)		2.56268e+06	5.20739e+06	3.75817e+06	4.58177e+06	3.91223e+06	1.36338e+06	4.4972e+06	2.57794e+06	3.806e+06
204	Hex1Cer(d18:0_22:0)+H	(d18:0)	(22:0)		8.91954e+06	1.16447e+07	7.97069e+06	9.61324e+06	8.82339e+06	3.23267e+06	1.11133e+07	4.31911e+06	1.15655e+07
205	Hex1Cer(d18:0_22:0+O)+H	(d18:0)	(22:0+O)		1.99176e+07	5.82124e+07	4.8221e+07	5.61359e+07	4.94734e+07	1.93332e+07	3.94312e+07	3.03686e+07	4.16857e+07
207	Hex1Cer(d18:0_24:0)+H	(d18:0)	(24:0)		8.49121e+06	1.13176e+07	7.31062e+06	8.398e+06	8.26593e+06	3.20444e+06	1.32431e+07	4.36942e+06	7.15674e+06
208	Hex1Cer(d18:0_24:0+O)+H	(d18:0)	(24:0+O)		3.32262e+06	1.91702e+07	1.42814e+07	1.72983e+07	1.47571e+07	6.02444e+06	1.00522e+07	8.38087e+06	6.86053e+06
209	Hex1Cer(d18:0_24:1)+H	(d18:0)	(24:1)		1.67457e+07	1.70385e+07	1.21599e+07	1.33156e+07	1.33577e+07	4.71831e+06	1.7152e+07	6.44789e+06	1.95239e+07
210	Hex1Cer(d18:0_26:0+O)+H	(d18:0)	(26:0+O)		14097.2	190808	143845	187460	160456	59738.9	91048.7	100079	134039
211	Hex1Cer(d18:1_16:0)+H	(d18:1)	(16:0)		1.31919e+06	1.10898e+06	899229	891228	863090	366362	1.28441e+06	970620	1.3569e+06
212	Hex1Cer(d18:1_18:0)+H	(d18:1)	(18:0)		3.42224e+07	3.27466e+07	2.82958e+07	2.79811e+07	2.97197e+07	1.17386e+07	3.59357e+07	2.20459e+07	4.14165e+07
214	Hex1Cer(d18:1_18:0+O)+H	(d18:1)	(18:0+O)		263694	787452	1.79901e+06	882130	1.19065e+06	563121	809273	676148	1.07104e+06
215	Hex1Cer(d18:1_18:1)+H	(d18:1)	(18:1)		1.37794e+06	1.85471e+06	1.97078e+06	2.03186e+06	1.94019e+06	745868	1.79769e+06	1.22913e+06	2.29881e+06
217	Hex1Cer(d18:1_20:0)+H	(d18:1)	(20:0)		1.44198e+07	1.41346e+07	1.1116e+07	1.13456e+07	1.15942e+07	4.97757e+06	1.67612e+07	9.04948e+06	1.58191e+07
219	Hex1Cer(d18:1_20:0+O)+H	(d18:1)	(20:0+O)		1.40136e+07	3.01125e+07	2.63638e+07	2.73089e+07	2.8454e+07	1.31444e+07	2.19892e+07	2.35755e+07	6.37751e+06
221	Hex1Cer(d18:1_22:0)+H	(d18:1)	(22:0)		7.26857e+07	7.43771e+07	5.31143e+07	5.91419e+07	5.79837e+07	2.82094e+07	7.82074e+07	4.29841e+07	6.82998e+07
224	Hex1Cer(d18:1_22:0+O)+H	(d18:1)	(22:0+O)		1.08136e+08	3.0657e+08	2.76176e+08	2.91694e+08	2.66831e+08	1.20154e+08	2.05217e+08	2.15405e+08	1.52604e+08
225	Hex1Cer(d18:1_22:1)+H	(d18:1)	(22:1)		2.8476e+07	2.418e+07	1.8523e+07	2.13878e+07	2.22857e+07	9.43556e+06	3.3921e+07	1.90343e+07	2.43358e+07
228	Hex1Cer(d18:1_22:2)+H	(d18:1)	(22:2)		1.79522e+06	1.85366e+06	1.87768e+06	1.38861e+06	1.92851e+06	483284	2.23567e+06	1.72503e+06	1.36359e+06
234	Hex1Cer(d18:1_24:0)+H	(d18:1)	(24:0)		1.3701e+08	1.63406e+08	1.15407e+08	1.32173e+08	1.25715e+08	5.56338e+07	1.76456e+08	7.60459e+07	1.59292e+08
239	Hex1Cer(d18:1_24:0+O)+H	(d18:1)	(24:0+O)		8.47787e+07	3.44958e+08	2.94762e+08	3.30522e+08	2.93579e+08	1.12377e+08	2.06008e+08	2.24155e+08	2.31213e+08
241	Hex1Cer(d18:1_24:1)+H	(d18:1)	(24:1)		6.08689e+08	5.06937e+08	4.2087e+08	4.07376e+08	4.02548e+08	2.19443e+08	6.25045e+08	3.19605e+08	5.67236e+08
244	Hex1Cer(d18:1_24:2)+H	(d18:1)	(24:2)		2.27607e+07	3.03314e+07	2.61065e+07	2.60352e+07	2.58028e+07	1.09965e+07	2.99501e+07	2.3429e+07	1.64116e+07
251	Hex1Cer(d18:1_26:0)+H	(d18:1)	(26:0)		638504	795164	513004	606817	587620	244837	724516	375827	890219
252	Hex1Cer(d18:1_26:0+O)+H	(d18:1)	(26:0+O)		80402.1	307836	161273	245835	186458	115396	185266	121495	207774
253	Hex1Cer(d18:1_26:1)+H	(d18:1)	(26:1)		5.33052e+06	5.05215e+06	3.66395e+06	4.10706e+06	4.19745e+06	1.67864e+06	5.65742e+06	2.62354e+06	5.48364e+06
255	Hex1Cer(d18:1_26:5)+H	(d18:1)	(26:5)		9.09303e+06	9.4193e+06	6.22865e+06	7.03458e+06	6.99427e+06	3.14538e+06	8.4593e+06	7.50791e+06	4.35053e+06
256	Hex1Cer(d18:2_18:0+O)+H	(d18:2)	(18:0+O)		612220	662569	360153	312146	411021	192194	476638	735859	790639
257	Hex1Cer(d18:2_20:0)+H	(d18:2)	(20:0)		885312	723959	638847	583006	604033	181233	936987	623269	908203
258	Hex1Cer(d18:2_22:0)+H	(d18:2)	(22:0)		4.35954e+06	4.23205e+06	2.67679e+06	2.89551e+06	2.74457e+06	1.05827e+06	4.9194e+06	3.2107e+06	1.74896e+06
259	Hex1Cer(d18:2_22:0+O)+H	(d18:2)	(22:0+O)		1.29075e+07	1.47969e+07	1.21996e+07	1.19186e+07	1.2473e+07	5.67207e+06	1.5141e+07	1.45576e+07	1.36255e+07
263	Hex1Cer(d18:2_24:0+O)+H	(d18:2)	(24:0+O)		1.35532e+07	1.57472e+07	1.38797e+07	1.36029e+07	1.29006e+07	5.8602e+06	1.48788e+07	1.3432e+07	1.18762e+07
264	Hex1Cer(d18:2_24:1)+H	(d18:2)	(24:1)		2.55524e+07	2.25607e+07	1.60545e+07	1.74416e+07	1.76331e+07	6.94549e+06	2.66506e+07	1.6774e+07	1.46996e+07
270	Hex1Cer(d20:2_24:0+O)+H	(d20:2)	(24:0+O)		4.48443e+06	8.14535e+06	6.68557e+06	7.00832e+06	6.1705e+06	2.81642e+06	6.16707e+06	5.28449e+06	7.0332e+06
271	Hex1Cer(d36:0)+HCOO	(d18:0)	(18:0)		162002	215532	181292	171906	183467	73306.4	167883	77996.8	211426
275	Hex1Cer(d40:2)+HCOO	(d18:2)	(22:0)		595664	575929	472043	469343	607620	252244	556131	555435	574025
289	Hex1Cer(t18:0_24:0)+H	(t18:0)	(24:0)		1.41474e+06	1.36134e+06	825487	957582	964716	419564	1.48354e+06	686226	1.38576e+06
309	Hex1SPH(d18:1)+H	(d18:1)			74882.9	72462.3	53086.4	58659.9	59960.3	48870.9	75627.2	40684.3	90684.5
310	Hex2Cer(d18:1_16:0)+H	(d18:1)	(16:0)		308935	260973	174327	166576	205357	78288.3	276127	205891	236679
311	Hex2Cer(d18:1_18:0)+H	(d18:1)	(18:0)		1.68601e+06	1.57424e+06	1.34164e+06	1.37923e+06	1.30366e+06	542608	1.85381e+06	1.23297e+06	1.91838e+06
312	Hex2Cer(d20:1_18:0)+H	(d20:1)	(18:0)		512458	538550	486290	472586	454991	161227	605706	246774	530781
316	LPC(16:0)+H	(16:0)			8.24157e+07	6.10129e+07	6.31271e+07	4.16875e+07	3.57197e+07	3.91236e+07	7.92514e+07	7.46225e+07	7.35661e+07
324	LPC(16:0e)+H	(16:0e)			231364	210186	201326	170489	156462	163001	228503	207555	242297
327	LPC(16:1)+H	(16:1)			727634	604044	600128	370867	371182	362187	594810	697593	685312
328	LPC(16:1e)+H	(16:1e)			405901	344043	254352	258625	254557	245380	392105	305692	426986
331	LPC(18:0)+H	(18:0)			4.83816e+07	3.72157e+07	3.77992e+07	2.58446e+07	2.26377e+07	2.53975e+07	4.65049e+07	4.03586e+07	4.4327e+07
334	LPC(18:1)+H	(18:1)			1.82403e+07	1.73278e+07	1.7597e+07	1.3417e+07	1.14904e+07	1.31085e+07	2.18541e+07	1.88751e+07	1.85208e+07
341	LPC(18:1e)+H	(18:1e)			174305	144330	133373	107104	88368	108311	151705	137392	174364
343	LPC(18:3)+H	(18:3)			2.50395e+06	1.89833e+06	1.90117e+06	1.33695e+06	1.21558e+06	1.3675e+06	2.88968e+06	2.71138e+06	2.65294e+06
345	LPC(20:0)+H	(20:0)			942868	738599	587878	502074	501479	459366	834882	601930	1.10168e+06
347	LPC(20:1)+H	(20:1)			2.61654e+06	1.75484e+06	1.79824e+06	1.35429e+06	1.1094e+06	1.26478e+06	2.58284e+06	1.42941e+06	2.51843e+06
350	LPC(20:2)+H	(20:2)			284381	250786	222435	130763	99248.3	126946	252113	239150	257676
353	LPC(20:3)+H	(20:3)			2.12213e+06	1.47737e+06	1.4345e+06	1.14809e+06	1.02793e+06	1.09551e+06	2.3261e+06	1.83461e+06	2.13916e+06
354	LPC(20:4)+H	(20:4)			5.2922e+06	6.41965e+06	6.5923e+06	4.83124e+06	3.64951e+06	4.67397e+06	9.04032e+06	8.67471e+06	6.88102e+06
360	LPC(22:0)+H	(22:0)			648708	532440	290468	420801	342084	298179	692133	160311	542065
361	LPC(22:1)+H	(22:1)			326424	205692	180403	166505	145954	151535	256629	157197	274124
362	LPC(22:4)+H	(22:4)			527232	564700	542648	367636	271320	335195	677445	640277	531333
364	LPC(22:5)+H	(22:5)			131757	126003	139398	100957	80278.5	96510.1	157618	113166	117922
365	LPC(22:6)+H	(22:6)			8.52759e+06	1.012e+07	1.05913e+07	7.02522e+06	5.44639e+06	7.19773e+06	1.27158e+07	8.23306e+06	1.00526e+07
371	LPC(24:0)+H	(24:0)			1.19881e+06	927880	738964	732275	728180	439122	915952	456277	1.13541e+06
372	LPC(24:1)+H	(24:1)			439334	363805	113419	251987	246009	215572	223061	96967.4	342811
375	LPE(16:0)+H	(16:0)			1.65757e+06	1.47543e+06	1.62123e+06	1.03841e+06	967173	982294	1.7599e+06	1.58565e+06	1.68103e+06
379	LPE(16:1e)-H	(16:1e)			422009	347269	335494	254910	202539	215561	375411	347599	401886
380	LPE(18:0)+H	(18:0)			7.68253e+06	6.57486e+06	7.2029e+06	4.23307e+06	3.50785e+06	3.92196e+06	8.14215e+06	6.97877e+06	7.18483e+06
383	LPE(18:1)+H	(18:1)			2.09817e+06	2.51221e+06	4.15046e+06	2.49301e+06	2.24356e+06	2.03584e+06	3.58307e+06	2.14749e+06	2.92938e+06
395	LPE(18:1e)-H	(18:1e)			937142	697144	715552	516756	429744	495700	837542	647304	871437
397	LPE(18:2e)-H	(18:2e)			869285	616928	509045	478250	447583	435787	706413	448982	772816
398	LPE(20:1)+H	(20:1)			810794	828450	1.36437e+06	857630	891517	632070	1.19819e+06	370516	1.05941e+06
406	LPE(20:3)+Na	(20:3)			7.41329e+06	9.80717e+06	1.26456e+07	8.12093e+06	6.73686e+06	7.31448e+06	1.33522e+07	1.04462e+07	1.02529e+07
408	LPE(20:4)-H	(20:4)			858903	1.02781e+06	1.53477e+06	1.00149e+06	803566	841378	1.62744e+06	1.35447e+06	1.25924e+06
410	LPE(22:4)+H	(22:4)			874613	941987	1.75496e+06	983870	953413	788843	1.41111e+06	1.01707e+06	1.1364e+06
416	LPE(22:6)+H	(22:6)			8.01647e+06	9.60632e+06	1.34316e+07	8.14346e+06	6.9097e+06	7.34119e+06	1.33253e+07	1.03804e+07	1.03836e+07
421	LPI(18:0)-H	(18:0)			48475.6	75130.5	153490	74682.1	76527.5	139892	165358	105599	168288
422	LPS(22:6)+H	(22:6)			178616	189871	379876	167566	183905	301583	319084	215527	315569
427	MePC(32:1)+Na	(32:1)			1.4583e+06	1.34681e+06	992559	972540	1.10417e+06	564816	1.64863e+06	1.53118e+06	1.58071e+06
428	MePC(32:2e)+NH4	(32:2e)			85760.3	166729	140600	150961	116221	72922.6	253724	43430.6	156283
429	MePC(32:3e)+Na	(32:3e)			1.25384e+08	1.09929e+08	8.22876e+07	8.31002e+07	8.83046e+07	3.25445e+07	1.14941e+08	9.26123e+07	1.20412e+08
432	MePC(32:4e)+Na	(32:4e)			3.31496e+08	3.33094e+08	2.50621e+08	2.3775e+08	2.51075e+08	1.18712e+08	3.59928e+08	3.28581e+08	3.45555e+08
433	MePC(33:2)+Na	(33:2)			1.14524e+07	1.10992e+07	8.65183e+06	6.5066e+06	7.90413e+06	3.20542e+06	1.25176e+07	1.01718e+07	1.10376e+07
434	MePC(33:3)+Na	(33:3)			1.91027e+06	1.6214e+06	1.2981e+06	1.31835e+06	1.36561e+06	714059	1.85632e+06	1.63471e+06	1.91754e+06
435	MePC(34:2)+Na	(34:2)			2.06378e+06	2.11632e+06	990543	836793	1.43321e+06	796172	2.13792e+06	1.94746e+06	1.56007e+06
436	MePC(34:3)+Na	(34:3)			1.26423e+06	1.13671e+06	902980	937323	1.01487e+06	503649	1.35517e+06	1.0043e+06	1.39672e+06
437	MePC(34:4e)+Na	(34:4e)			8.36574e+06	5.60522e+06	6.10137e+06	6.85703e+06	6.56744e+06	2.87591e+06	3.70788e+06	5.41855e+06	7.4484e+06
438	MePC(34:6)+Na	(34:6)			8.87375e+06	8.94424e+06	5.90188e+06	1.02937e+07	7.92655e+06	2.7695e+06	8.32105e+06	8.42788e+06	8.68442e+06
439	MePC(34:6e)+Na	(34:6e)			5.74613e+06	6.82899e+06	5.69074e+06	6.82435e+06	6.1976e+06	2.61012e+06	5.94311e+06	7.45681e+06	5.61125e+06
440	MePC(34:7e)+Na	(34:7e)			2.15893e+06	1.8328e+06	1.05806e+06	1.6091e+06	359456	856942	1.84877e+06	2.19933e+06	1.93702e+06
444	MePC(36:1)+Na	(36:1)			3.61149e+06	7.94342e+06	7.44983e+06	7.00944e+06	7.36953e+06	2.70199e+06	5.93873e+06	7.21551e+06	2.94925e+06
445	MePC(36:3)+Na	(36:3)			929149	873096	565454	625103	616506	271091	764703	593838	979144
448	MePC(36:3e)+Na	(36:3e)			3.21483e+06	2.73329e+06	2.05602e+06	2.29373e+06	2.3337e+06	910973	3.51756e+06	2.51137e+06	1.78839e+06
449	MePC(36:4)+Na	(36:4)			2.04808e+06	1.10148e+06	2.08407e+06	2.245e+06	1.9459e+06	802269	2.50019e+06	1.65178e+06	2.52894e+06
450	MePC(36:4e)+Na	(36:4e)			4.2696e+06	3.70525e+06	2.55247e+06	2.43587e+06	2.89633e+06	1.24776e+06	4.63522e+06	3.50646e+06	2.40572e+06
451	MePC(36:5)+Na	(36:5)			2.0152e+06	1.8135e+06	1.25377e+06	1.29955e+06	1.47722e+06	680273	1.98186e+06	1.84804e+06	1.85773e+06
452	MePC(36:5e)+Na	(36:5e)			2.65589e+06	2.05331e+06	1.4969e+06	1.71922e+06	1.60623e+06	637282	2.27321e+06	1.67795e+06	1.78205e+06
454	MePC(36:6)+Na	(36:6)			1.02177e+07	1.18675e+07	1.06252e+07	1.12325e+07	1.1266e+07	3.9e+06	1.03879e+07	1.1135e+07	9.97543e+06
455	MePC(36:7e)+Na	(36:7e)			1.32463e+07	1.47691e+07	1.2297e+07	1.27991e+07	1.20817e+07	4.60306e+06	1.3721e+07	1.46627e+07	1.00259e+07
460	MePC(38:0)+Na	(38:0)			563222	380329	394021	411357	316476	233938	586838	256682	346781
461	MePC(38:1)+Na	(38:1)			1.43557e+06	2.11251e+06	1.05892e+06	1.78738e+06	1.73767e+06	692445	600077	837210	346481
462	MePC(38:2e)+NH4	(38:2e)			5.251e+06	5.43641e+06	3.46267e+06	3.4199e+06	3.78106e+06	1.53364e+06	5.57892e+06	4.1413e+06	3.73927e+06
463	MePC(38:8e)+Na	(38:8e)			952799	805884	626498	917653	886910	625813	551605	305735	281935
468	MePC(40:2)+Na	(40:2)			1.00199e+06	782548	537973	620388	593234	368096	968048	707287	647431
469	MePC(40:4)+Na	(40:4)			150626	139168	46570.8	61920.2	73871.6	39053.1	161295	73132.8	192796
474	MePC(42:1)+Na	(42:1)			258849	167619	111654	150000	49455.9	64349.1	199898	80022.5	175485
475	MePC(42:2)+Na	(42:2)			357783	228901	138861	222725	164824	105078	329177	122821	324787
491	MGDG(16:0_16:0)+HCOO	(16:0)	(16:0)		2.33235e+06	2.12484e+06	1.62857e+06	1.75538e+06	1.70328e+06	817316	2.13212e+06	1.03781e+06	2.05608e+06
492	MGDG(16:0_16:1)+HCOO	(16:0)	(16:1)		332211	236830	204703	207985	214679	115347	310519	187564	390528
493	MGDG(16:0_18:0)+HCOO	(16:0)	(18:0)		2.1447e+06	1.87184e+06	1.61834e+06	1.406e+06	1.43366e+06	799995	2.08554e+06	1.05863e+06	1.2597e+06
495	MGDG(16:0_18:1)+HCOO	(16:0)	(18:1)		2.37753e+06	1.95314e+06	1.49798e+06	1.85935e+06	1.57758e+06	731274	2.46211e+06	1.1053e+06	2.31432e+06
496	MGDG(16:0_20:0)+HCOO	(16:0)	(20:0)		616973	612232	470459	481549	530089	275945	738822	259613	681258
497	MGDG(16:0_20:1)+HCOO	(16:0)	(20:1)		1.24931e+06	1.1735e+06	826103	933215	606652	517042	1.2186e+06	670642	926247
498	MGDG(16:0_24:0)+HCOO	(16:0)	(24:0)		73942.9	80827.1	54014.8	63434.2	62462.3	47438.7	83124.2	36421.1	104364
499	MGDG(16:0_24:1)+HCOO	(16:0)	(24:1)		199008	187465	130396	141317	148063	90879.2	151939	49751.8	191697
502	PA(16:0_18:1)+NH4	(16:0)	(18:1)		2.67975e+06	3.75095e+06	3.98133e+06	2.86905e+06	2.78588e+06	1.59796e+06	2.25332e+06	1.46909e+06	2.3715e+06
504	PA(16:0_20:4)+NH4	(16:0)	(20:4)		794020	1.0475e+06	755288	537568	588543	437511	686574	737209	603138
506	PA(18:0_18:1)+NH4	(18:0)	(18:1)		9.81612e+06	1.22573e+07	8.71618e+06	1.03182e+07	1.10717e+07	5.44896e+06	1.51929e+07	1.23021e+07	1.31324e+07
521	PC(16:0_16:1)+H	(16:0)	(16:1)		4.08436e+08	5.6124e+08	3.01016e+08	2.92262e+08	3.0866e+08	2.15972e+08	4.56161e+08	3.34372e+08	4.13691e+08
528	PC(16:0_18:1)+H	(16:0)	(18:1)		7.71391e+09	7.74788e+09	5.78386e+09	6.16782e+09	6.27521e+09	1.84536e+09	7.07452e+09	6.68371e+09	7.80667e+09
554	PC(16:0_22:6)+H	(16:0)	(22:6)		1.78609e+09	1.47355e+09	1.14941e+09	1.45392e+09	1.25442e+09	7.76835e+08	1.7131e+09	1.27964e+09	1.65113e+09
558	PC(16:0_24:0)+H	(16:0)	(24:0)		5.84894e+06	5.4111e+06	3.10014e+06	4.38099e+06	3.81847e+06	1.89067e+06	4.66371e+06	1.86554e+06	5.62927e+06
561	PC(16:0e_18:0)+H	(16:0e)	(18:0)		3.98557e+07	3.54842e+07	2.85826e+07	3.81581e+07	3.61336e+07	1.56821e+07	4.92336e+07	3.48646e+07	2.94674e+07
567	PC(16:0e_20:0)+H	(16:0e)	(20:0)		5.86585e+06	5.17045e+06	3.95153e+06	4.42353e+06	4.49844e+06	2.12048e+06	6.38839e+06	4.34498e+06	6.51406e+06
574	PC(16:1_22:6)+HCOO	(16:1)	(22:6)		394443	360537	303320	258345	255871	114524	415815	188550	393073
575	PC(16:1e_16:0)+H	(16:1e)	(16:0)		6.25582e+07	5.69342e+07	4.11396e+07	4.02482e+07	4.63421e+07	1.8221e+07	6.50232e+07	6.20046e+07	6.82988e+07
577	PC(16:1e_18:1)+H	(16:1e)	(18:1)		6.32218e+07	5.71426e+07	3.58333e+07	4.23398e+07	4.5585e+07	1.70229e+07	5.49286e+07	3.36321e+07	5.74828e+07
579	PC(16:1e_20:4)+HCOO	(16:1e)	(20:4)		202527	190539	142292	165894	145685	68779.8	241648	207821	184629
580	PC(16:2e_18:1)+H	(16:2e)	(18:1)		776956	758559	630465	568236	613093	305973	861428	860338	857486
600	PC(18:0_16:0)+H	(18:0)	(16:0)		1.87593e+09	1.82131e+09	1.46533e+09	1.64626e+09	1.64158e+09	7.99502e+08	2.16862e+09	1.89327e+09	1.24772e+09
611	PC(18:0_20:3)+Na	(18:0)	(20:3)		8.39595e+08	7.66083e+08	6.36384e+08	6.10291e+08	5.78011e+08	2.26313e+08	8.07934e+08	5.74595e+08	7.02549e+08
614	PC(18:0_20:4)+K	(18:0)	(20:4)		3.23277e+07	3.91072e+07	2.84039e+07	3.62448e+07	3.5089e+07	1.64031e+07	3.26774e+07	3.99045e+07	3.17205e+07
619	PC(18:0e_22:6)+H	(18:0e)	(22:6)		6.21494e+06	5.30306e+06	4.38413e+06	4.23575e+06	4.08998e+06	2.13975e+06	6.29128e+06	4.88515e+06	6.91584e+06
634	PC(18:1_22:6)+H	(18:1)	(22:6)		3.86474e+08	3.67524e+08	3.07269e+08	2.89193e+08	2.73535e+08	1.57931e+08	3.60321e+08	3.13577e+08	3.80399e+08
644	PC(18:1e_16:0)+H	(18:1e)	(16:0)		2.4388e+08	2.10681e+08	1.67484e+08	1.69263e+08	1.68138e+08	8.14766e+07	2.36907e+08	1.77013e+08	2.37813e+08
646	PC(18:1e_20:0)+H	(18:1e)	(20:0)		9.21775e+06	6.6084e+06	4.59798e+06	5.50763e+06	5.5719e+06	2.58349e+06	8.50804e+06	3.82993e+06	9.39709e+06
647	PC(18:1e_20:1)+HCOO	(18:1e)	(20:1)		1.01217e+07	2.46507e+07	3.03721e+07	3.25458e+07	3.23054e+07	1.55813e+07	2.68584e+07	2.42456e+07	1.72851e+07
653	PC(18:2e_18:0)+H	(18:2e)	(18:0)		4.26645e+07	3.45977e+07	2.35698e+07	2.79723e+07	2.69381e+07	1.32118e+07	4.31446e+07	1.47251e+07	3.19984e+07
655	PC(18:3_22:6)+H	(18:3)	(22:6)		5.41046e+07	5.14002e+07	3.98729e+07	4.17393e+07	4.62604e+07	1.98445e+07	4.7911e+07	4.03134e+07	5.59187e+07
656	PC(18:3e_18:0)+H	(18:3e)	(18:0)		2.44723e+07	1.90702e+07	1.49886e+07	1.63394e+07	1.56181e+07	7.25329e+06	2.37484e+07	1.40443e+07	2.24337e+07
658	PC(18:3e_18:1)+H	(18:3e)	(18:1)		8.50392e+06	8.5483e+06	6.26089e+06	6.32992e+06	6.48266e+06	2.66607e+06	8.31947e+06	7.88609e+06	9.37538e+06
659	PC(18:3e_20:1)+H	(18:3e)	(20:1)		4.06854e+06	3.51549e+06	2.67047e+06	2.7309e+06	2.74016e+06	1.32118e+06	4.17054e+06	3.7339e+06	3.94612e+06
665	PC(20:0_20:4)+HCOO	(20:0)	(20:4)		156152	100548	81209	121600	105220	50396.8	98318.7	14228.2	21242
670	PC(20:1e_16:0)+H	(20:1e)	(16:0)		4.33077e+07	3.47614e+07	2.29212e+07	2.87771e+07	2.7503e+07	1.4651e+07	4.16271e+07	1.9843e+07	2.91344e+07
674	PC(20:3e_18:0)+H	(20:3e)	(18:0)		1.05362e+07	7.67992e+06	5.56225e+06	6.90447e+06	6.77156e+06	3.17247e+06	9.78106e+06	4.49776e+06	6.70824e+06
678	PC(20:4e_18:0)+H	(20:4e)	(18:0)		2.78193e+06	3.51676e+06	2.67027e+06	2.70843e+06	2.78498e+06	1.51054e+06	3.68427e+06	3.49385e+06	1.86106e+06
679	PC(20:4e_18:1)+H	(20:4e)	(18:1)		2.82834e+06	2.78159e+06	2.04572e+06	2.2457e+06	2.21778e+06	974984	2.91896e+06	2.48618e+06	3.0662e+06
683	PC(24:0)+H	(12:0)	(12:0)		100000000	100000000	100000000	100000000	100000000	100000000	100000000	100000000	100000000
691	PC(26:0_16:0)+H	(26:0)	(16:0)		1.06922e+06	1.33494e+06	636677	896385	866098	626678	1.44434e+06	357096	1.81738e+06
706	PC(32:0)+H	(16:0)	(16:0)		4.82922e+09	4.9865e+09	3.58488e+09	4.02474e+09	4.02372e+09	1.28546e+09	5.15329e+09	4.52616e+09	5.11439e+09
707	PC(32:0e)+H	(16:0e)	(16:0)		9.4356e+07	9.73898e+07	8.14433e+07	7.99196e+07	8.35476e+07	3.75104e+07	9.57385e+07	1.07285e+08	1.08974e+08
729	PC(34:2)+H	(16:1)	(18:1)		9.6288e+07	6.22654e+07	6.49518e+07	6.89847e+07	6.61889e+07	3.2399e+06	8.28371e+07	7.84214e+07	9.32657e+07
730	PC(34:2)+H	(16:0)	(18:2)		4.29686e+08	4.18141e+08	3.36298e+08	3.00863e+08	3.28108e+08	1.79604e+08	4.12123e+08	4.10236e+08	4.60213e+08
737	PC(34:3)+H	(16:0)	(18:3)		9.82182e+06	9.184e+06	6.91853e+06	6.62945e+06	7.64129e+06	4.71195e+06	1.02376e+07	9.94399e+06	9.60657e+06
749	PC(36:0)+H	(20:0)	(16:0)		6.4648e+07	6.48795e+07	4.47499e+07	5.4664e+07	5.25208e+07	2.83666e+07	7.2586e+07	4.90569e+07	4.18488e+07
750	PC(36:1)+H	(18:0)	(18:1)		4.4769e+09	3.54283e+09	2.56538e+09	3.27789e+09	3.1943e+09	9.4903e+08	3.48938e+09	2.87992e+09	3.23903e+09
754	PC(36:2)+H	(18:1)	(18:1)		9.60646e+08	8.87767e+08	7.10758e+08	7.07166e+08	7.30258e+08	2.70712e+08	1.00142e+09	7.73154e+08	1.00198e+09
758	PC(36:3)+H	(18:1)	(18:2)		7.9309e+07	6.74484e+07	4.63479e+07	4.62156e+07	4.87781e+07	2.72257e+07	7.28022e+07	5.61231e+07	7.59619e+07
759	PC(36:3)+H	(16:0)	(20:3)		2.08192e+08	1.67181e+08	1.35063e+08	1.23421e+08	1.55877e+08	7.33551e+07	2.13651e+08	1.82766e+08	2.05389e+08
764	PC(36:4)+H	(16:0)	(20:4)		1.70437e+09	1.56082e+09	1.3437e+09	1.2841e+09	1.39861e+09	6.52621e+08	1.88611e+09	1.68368e+09	1.78524e+09
765	PC(36:5)+H	(16:1)	(20:4)		1.14478e+07	1.11063e+07	8.63923e+06	6.58704e+06	7.94459e+06	3.24953e+06	1.25963e+07	1.00836e+07	1.11119e+07
766	PC(36:5)+H	(16:0)	(20:5)		1.23673e+07	8.28655e+06	7.40652e+06	8.99883e+06	7.9118e+06	3.97621e+06	1.06806e+07	1.0487e+07	1.21629e+07
768	PC(36:5e)+H	(16:1e)	(20:4)		1.32547e+07	1.19935e+07	9.2899e+06	8.8025e+06	9.6369e+06	4.05818e+06	1.44896e+07	1.28389e+07	1.29327e+07
784	PC(38:0)+H	(16:0)	(22:0)		1.12278e+07	1.13858e+07	7.72321e+06	8.07835e+06	8.83876e+06	3.80876e+06	1.25781e+07	6.19612e+06	1.53799e+07
786	PC(38:1)+H	(20:0)	(18:1)		2.91265e+08	3.06781e+08	2.18158e+08	2.37614e+08	2.64083e+08	1.21956e+08	3.40123e+08	1.74384e+08	2.74069e+08
789	PC(38:1)+K	(20:0)	(18:1)		1.19151e+07	8.91155e+06	6.6212e+06	7.87243e+06	8.57773e+06	5.3791e+06	1.12645e+07	6.74646e+06	1.00689e+07
792	PC(38:2)+H	(20:1)	(18:1)		2.42995e+08	1.54701e+08	1.16752e+08	1.27003e+08	1.68965e+08	7.00469e+07	2.3038e+08	1.46737e+08	2.10425e+08
793	PC(38:2e)+H	(18:1e)	(20:1)		1.51815e+07	1.13678e+07	7.97415e+06	8.29298e+06	9.01433e+06	3.82979e+06	1.17184e+07	5.34579e+06	1.63483e+07
794	PC(38:3)+H	(18:0)	(20:3)		9.56082e+07	8.20121e+07	6.70417e+07	6.40621e+07	6.76147e+07	3.55142e+07	1.13177e+08	7.65929e+07	1.05431e+08
796	PC(38:3)+K	(18:0)	(20:3)		8.91209e+06	8.86913e+06	6.25272e+06	7.03615e+06	7.14907e+06	4.20157e+06	8.79517e+06	8.63168e+06	8.55657e+06
797	PC(38:4)+H	(18:1)	(20:3)		2.84285e+07	2.53918e+07	2.05608e+07	1.81362e+07	2.11461e+07	9.23316e+06	2.91566e+07	2.39217e+07	2.88625e+07
799	PC(38:4)+H	(18:0)	(20:4)		1.59043e+09	1.595e+09	1.21347e+09	1.25444e+09	1.35813e+09	5.86937e+08	1.7064e+09	1.62047e+09	1.70306e+09
798	PC(38:4)+H	(16:0)	(22:4)		9.27094e+07	8.51534e+07	7.04017e+07	7.74303e+07	7.64639e+07	2.43512e+07	8.8728e+07	9.25736e+07	9.71791e+07
802	PC(38:5)+H	(18:1)	(20:4)		6.53185e+08	5.72457e+08	4.92021e+08	4.54945e+08	4.95596e+08	2.33315e+08	6.82618e+08	5.71797e+08	6.61996e+08
803	PC(38:5)+H	(16:0)	(22:5)		1.35237e+07	1.44509e+07	3.08565e+07	1.8712e+07	3.44773e+07	5.67555e+06	3.19981e+07	1.25297e+07	2.77612e+07
808	PC(38:6)+H	(18:2)	(20:4)		8.04474e+06	8.03131e+06	5.71454e+06	1.97738e+06	6.03204e+06	3.15851e+06	8.61557e+06	8.51739e+06	8.75875e+06
814	PC(38:7)+H	(16:1)	(22:6)		1.09553e+07	8.52016e+06	8.41802e+06	7.75751e+06	8.23224e+06	3.8148e+06	1.29613e+07	9.6526e+06	1.14349e+07
838	PC(40:1)+H	(18:1)	(22:0)		7.45491e+07	6.24002e+07	4.17878e+07	4.91375e+07	4.85176e+07	2.09322e+07	6.4609e+07	3.29508e+07	7.5979e+07
843	PC(40:2)+H	(18:1)	(22:1)		7.01517e+07	6.99407e+07	4.03682e+07	5.49196e+07	5.70985e+07	2.70174e+07	6.46521e+07	3.8326e+07	5.80916e+07
852	PC(40:4)+H	(18:0)	(22:4)		8.39876e+07	7.90788e+07	6.0383e+07	6.98328e+07	7.19534e+07	2.86737e+07	8.9142e+07	8.61101e+07	5.76019e+07
855	PC(40:5)+H	(20:1)	(20:4)		7.05032e+07	6.25702e+07	5.04695e+07	5.23478e+07	5.52646e+07	2.34169e+07	6.98649e+07	5.90983e+07	7.19262e+07
859	PC(40:6)+H	(18:0)	(22:6)		8.39595e+08	7.66083e+08	6.36384e+08	6.10291e+08	5.78011e+08	2.26313e+08	8.07934e+08	5.74595e+08	7.02549e+08
862	PC(40:7)+H	(20:3)	(20:4)		5.60649e+06	4.07724e+06	3.07047e+06	2.86697e+06	3.40205e+06	2.07842e+06	5.27801e+06	4.83428e+06	5.10942e+06
867	PC(40:8)+H	(18:2)	(22:6)		1.68396e+07	1.5747e+07	1.34028e+07	1.10806e+07	1.17889e+07	5.88735e+06	2.0556e+07	1.57244e+07	1.90512e+07
879	PC(42:1)+H	(18:1)	(24:0)		4.26834e+07	3.17793e+07	1.96246e+07	2.35668e+07	3.11737e+07	1.19084e+07	3.40978e+07	1.41724e+07	4.82777e+07
881	PC(42:10)+H	(20:4)	(22:6)		2.12518e+07	2.33803e+07	2.16763e+07	1.44234e+07	1.41389e+07	6.76217e+06	2.92869e+07	1.92368e+07	2.70865e+07
884	PC(42:2)+H	(18:1)	(24:1)		4.64489e+07	5.2466e+07	2.70991e+07	3.32726e+07	3.28951e+07	1.6415e+07	5.47668e+07	2.44233e+07	6.49929e+07
900	PC(42:7)+H	(20:1)	(22:6)		3.57386e+07	3.03954e+07	2.67364e+07	2.60177e+07	2.94222e+07	1.09726e+07	3.4625e+07	1.98976e+07	3.55922e+07
903	PC(42:9)+H	(20:3)	(22:6)		6.34464e+06	5.21602e+06	5.666e+06	4.75834e+06	4.70561e+06	2.82406e+06	7.80297e+06	5.5332e+06	7.55558e+06
912	PC(44:12)+H	(22:6)	(22:6)		3.32958e+07	2.93395e+07	2.2798e+07	2.30444e+07	2.26767e+07	1.06926e+07	3.57815e+07	1.79589e+07	3.64171e+07
915	PC(44:2)+H	(26:1)	(18:1)		5.84527e+06	5.07018e+06	3.56321e+06	4.74342e+06	4.85657e+06	2.19331e+06	6.39057e+06	2.11332e+06	7.24766e+06
953	PE(16:0_16:1)+H	(16:0)	(16:1)		3.16708e+06	3.06223e+06	2.52929e+06	2.08494e+06	2.46529e+06	1.10831e+06	3.29944e+06	2.31864e+06	3.62924e+06
955	PE(16:0_18:1)+H	(16:0)	(18:1)		1.34177e+08	1.28383e+08	9.6297e+07	1.01925e+08	1.08821e+08	4.29164e+07	1.52473e+08	1.05308e+08	1.58519e+08
960	PE(16:0_18:2)+H	(16:0)	(18:2)		5.37836e+06	5.61314e+06	3.72067e+06	4.05434e+06	4.6185e+06	2.13765e+06	6.49862e+06	5.43402e+06	6.66389e+06
965	PE(16:0_20:3)+Na	(16:0)	(20:3)		4.1454e+08	3.90169e+08	3.25184e+08	3.00717e+08	3.1053e+08	1.49202e+08	4.36031e+08	3.80514e+08	4.30939e+08
968	PE(16:0_20:4)+H	(16:0)	(20:4)		1.01376e+08	9.08232e+07	7.06707e+07	7.02247e+07	8.02581e+07	2.95816e+07	1.13069e+08	8.46151e+07	1.06713e+08
973	PE(16:0_20:5)+H	(16:0)	(20:5)		7.50459e+06	7.0961e+06	5.97334e+06	5.17738e+06	5.55847e+06	2.53277e+06	7.84845e+06	6.58983e+06	7.88601e+06
976	PE(16:0_22:4)+H	(16:0)	(22:4)		3.00803e+07	2.94878e+07	2.23637e+07	2.23079e+07	2.41762e+07	1.06716e+07	3.05618e+07	3.01122e+07	3.02377e+07
978	PE(16:0_22:6)+H	(16:0)	(22:6)		4.16598e+08	3.81387e+08	3.29116e+08	3.04817e+08	3.16555e+08	1.50517e+08	4.41854e+08	3.80838e+08	4.29347e+08
982	PE(16:0e_18:1)+H	(16:0e)	(18:1)		1.00271e+07	1.25939e+07	5.67381e+06	8.37892e+06	7.99102e+06	2.64836e+06	1.773e+07	6.91427e+06	1.18019e+07
984	PE(16:0e_20:4)-H	(16:0e)	(20:4)		2.3805e+06	1.95771e+06	1.82721e+06	1.58662e+06	1.94049e+06	717046	1.93674e+06	1.68881e+06	2.17431e+06
987	PE(16:0e_22:6)-H	(16:0e)	(22:6)		1.96348e+06	2.16086e+06	1.70956e+06	1.89875e+06	1.59791e+06	904017	2.3783e+06	1.6621e+06	1.77881e+06
988	PE(16:0p_16:1)+H	(16:0p)	(16:1)		3.63074e+06	2.93489e+06	2.55059e+06	2.35499e+06	2.66728e+06	1.06934e+06	3.47475e+06	1.71059e+06	3.71747e+06
991	PE(16:0p_18:1)+H	(16:0p)	(18:1)		1.15507e+06	1.26302e+06	214865	495836	286204	173949	410793	221468	404751
992	PE(16:0p_18:2)+H	(16:0p)	(18:2)		4.19796e+06	3.39703e+06	3.28753e+06	3.27501e+06	3.13777e+06	900913	4.44064e+06	3.45064e+06	4.73887e+06
994	PE(16:0p_20:0)+H	(16:0p)	(20:0)		2.99257e+06	3.09006e+06	1.97338e+06	2.50196e+06	2.36519e+06	1.12086e+06	3.48263e+06	1.48477e+06	4.43042e+06
995	PE(16:0p_20:3)+H	(16:0p)	(20:3)		2.13267e+06	1.62425e+06	1.2444e+06	1.3434e+06	1.28257e+06	565175	2.06464e+06	1.52172e+06	2.01146e+06
997	PE(16:0p_22:4)+H	(16:0p)	(22:4)		1.00392e+08	8.99256e+07	6.85908e+07	6.92717e+07	7.29545e+07	2.88371e+07	1.04996e+08	9.14095e+07	1.04151e+08
998	PE(16:0p_22:6)+H	(16:0p)	(22:6)		3.31124e+08	3.40057e+08	2.46404e+08	2.39266e+08	2.50496e+08	1.18586e+08	3.72012e+08	3.34754e+08	3.44084e+08
1000	PE(16:1_18:1)+H	(16:1)	(18:1)		9.54635e+06	7.7315e+06	6.19775e+06	6.41101e+06	6.47685e+06	2.56309e+06	8.03672e+06	6.28236e+06	9.2266e+06
1003	PE(16:1_18:2)+H	(16:1)	(18:2)		791278	1.04742e+06	754170	522477	592211	435341	684841	737507	605508
1004	PE(16:1_20:3)+Na	(16:1)	(20:3)		2.35756e+06	2.33341e+06	1.73346e+06	1.46906e+06	1.57311e+06	561708	2.45212e+06	2.00677e+06	2.28752e+06
1005	PE(16:1_20:4)+H	(16:1)	(20:4)		2.36159e+06	1.99412e+06	1.44059e+06	1.45949e+06	1.72418e+06	593922	2.29553e+06	1.89645e+06	2.42163e+06
1008	PE(16:1_22:6)+H	(16:1)	(22:6)		2.35756e+06	2.33341e+06	1.73346e+06	1.46906e+06	1.57311e+06	561708	2.45212e+06	2.00677e+06	2.28752e+06
1010	PE(16:1e_16:0)-H	(16:1e)	(16:0)		938393	976601	776066	856400	744852	290751	1.30799e+06	1.02896e+06	1.1222e+06
1012	PE(16:1e_18:2)-H	(16:1e)	(18:2)		466249	533794	408350	372748	269305	172969	501163	393247	569560
1014	PE(16:1e_20:0)-H	(16:1e)	(20:0)		473291	612398	417662	472838	478712	159399	637595	286372	600153
1015	PE(16:1e_20:3)+H	(16:1e)	(20:3)		1.08099e+07	8.52895e+06	6.65529e+06	7.22524e+06	8.06972e+06	3.38078e+06	1.063e+07	6.86604e+06	1.22778e+07
1019	PE(16:1e_22:4)-H	(16:1e)	(22:4)		1.35252e+07	1.17454e+07	9.28512e+06	1.06482e+07	9.997e+06	4.22518e+06	1.60788e+07	1.29336e+07	1.42592e+07
1020	PE(16:1e_22:5)-H	(16:1e)	(22:5)		926201	852157	601952	711196	642381	318060	909657	882458	845077
1021	PE(16:1e_22:6)-H	(16:1e)	(22:6)		5.13964e+07	3.6624e+07	3.00452e+07	3.47604e+07	3.19886e+07	1.29987e+07	4.23039e+07	4.37721e+07	3.92218e+07
1029	PE(18:0_16:0)+H	(18:0)	(16:0)		9.81612e+06	1.22573e+07	8.71618e+06	1.03182e+07	1.10717e+07	5.44896e+06	1.51929e+07	1.23021e+07	1.31324e+07
1035	PE(18:0_18:1)+Na	(18:0)	(18:1)		6.97541e+08	6.53616e+08	4.8857e+08	4.81481e+08	5.22738e+08	2.15309e+08	7.15124e+08	6.29205e+08	6.66007e+08
1039	PE(18:0_20:1)+Na	(18:0)	(20:1)		1.18228e+08	1.0524e+08	8.11573e+07	8.20577e+07	9.05997e+07	4.11984e+07	1.30988e+08	1.21926e+08	8.91044e+07
1042	PE(18:0_20:2)+Na	(18:0)	(20:2)		8.9031e+06	8.92488e+06	6.55805e+06	6.75177e+06	7.09004e+06	3.61287e+06	1.0051e+07	1.11338e+07	5.4963e+06
1044	PE(18:0_20:3)+H	(18:0)	(20:3)		1.42852e+07	1.33679e+07	1.02444e+07	1.11209e+07	1.20041e+07	6.39394e+06	1.68386e+07	1.39572e+07	1.42453e+06
1048	PE(18:0_20:4)+H	(18:0)	(20:4)		6.87498e+08	6.66489e+08	5.52103e+08	5.28552e+08	5.48023e+08	2.40127e+08	7.73049e+08	6.98558e+08	7.50565e+08
1053	PE(18:0_20:5)+H	(18:0)	(20:5)		4.87408e+06	4.41986e+06	3.85129e+06	3.81996e+06	3.30017e+06	1.25035e+06	4.99478e+06	4.42326e+06	5.50464e+06
1055	PE(18:0_22:1)+H	(18:0)	(22:1)		2.76934e+06	2.51109e+06	1.79478e+06	2.08706e+06	2.02129e+06	900202	2.9506e+06	1.40168e+06	2.11548e+06
1057	PE(18:0_22:3)+H	(18:0)	(22:3)		1.61695e+06	1.21359e+06	938015	1.23821e+06	1.0873e+06	567580	1.71984e+06	1.28591e+06	867876
1058	PE(18:0_22:4)+H	(18:0)	(22:4)		1.16397e+08	1.06639e+08	8.57738e+07	9.09398e+07	9.70998e+07	4.54646e+07	1.42765e+08	1.22213e+08	9.52608e+07
1060	PE(18:0_22:5)+H	(18:0)	(22:5)		2.05461e+07	1.78407e+07	1.27615e+07	1.33186e+07	1.42008e+07	5.82692e+06	1.87397e+07	1.48e+07	1.8758e+07
1064	PE(18:0_22:6)+H	(18:0)	(22:6)		1.28931e+09	1.17457e+09	9.469e+08	9.50987e+08	9.78938e+08	4.10847e+08	1.38034e+09	1.19524e+09	1.34572e+09
1067	PE(18:0e_22:4)+Na	(18:0e)	(22:4)		9.61352e+06	9.15898e+06	7.05981e+06	7.24163e+06	7.12938e+06	3.37113e+06	9.79814e+06	9.12453e+06	5.03498e+06
1069	PE(18:0e_22:6)+H	(18:0e)	(22:6)		1.90856e+07	1.40517e+07	1.29296e+07	1.51387e+07	1.8598e+07	6.64387e+06	2.2126e+07	1.97006e+07	2.03935e+07
1072	PE(18:0p_16:0)+H	(18:0p)	(16:0)		1.43342e+07	2.69434e+07	1.95711e+07	2.13781e+07	2.23153e+07	1.00775e+07	1.70011e+07	2.36907e+07	1.01783e+07
1073	PE(18:0p_18:1)+H	(18:0p)	(18:1)		3.82425e+08	3.41578e+08	2.414e+08	2.84431e+08	2.76197e+08	1.38222e+08	3.83682e+08	2.08954e+08	2.45662e+08
1076	PE(18:0p_20:0)+H	(18:0p)	(20:0)		2.31946e+07	2.02286e+07	1.33935e+07	1.68319e+07	1.63906e+07	7.2474e+06	2.42917e+07	1.04202e+07	2.53677e+07
1077	PE(18:0p_20:1)+H	(18:0p)	(20:1)		1.61386e+08	1.41094e+08	9.28201e+07	1.12649e+08	1.10402e+08	4.93857e+07	1.56581e+08	7.37478e+07	1.49985e+08
1079	PE(18:0p_20:3)+H	(18:0p)	(20:3)		1.95546e+07	1.71565e+07	1.20636e+07	1.30875e+07	1.3221e+07	5.55169e+06	1.97191e+07	1.26302e+07	1.09283e+07
1081	PE(18:0p_20:4)+H	(18:0p)	(20:4)		2.2195e+08	2.04081e+08	1.54045e+08	1.60872e+08	1.59698e+08	6.64789e+07	2.34214e+08	1.80747e+08	1.65496e+08
1085	PE(18:0p_22:0)+H	(18:0p)	(22:0)		178340	280292	144741	210350	181160	83301.8	260956	105415	122218
1086	PE(18:0p_22:4)+H	(18:0p)	(22:4)		1.67655e+08	1.42165e+08	1.06879e+08	1.21103e+08	1.17321e+08	5.65385e+07	1.72412e+08	1.46046e+08	1.04253e+08
1088	PE(18:0p_22:5)+H	(18:0p)	(22:5)		1.96407e+07	1.82233e+07	1.43803e+07	1.28855e+07	1.34823e+07	6.25587e+06	1.70886e+07	1.67828e+07	1.81362e+07
1090	PE(18:0p_22:6)+H	(18:0p)	(22:6)		6.95385e+08	5.90815e+08	5.32126e+08	5.45999e+08	5.03435e+08	2.39101e+08	8.57012e+08	6.58595e+08	4.85379e+08
1093	PE(18:0p_24:1)+H	(18:0p)	(24:1)		742253	761988	461871	580054	560843	222792	849224	379912	563711
1094	PE(18:1_18:1)+H	(18:1)	(18:1)		2.17309e+08	1.84239e+08	1.40954e+08	1.58821e+08	1.61244e+08	6.62745e+07	2.1924e+08	1.42269e+08	2.72848e+08
1102	PE(18:1_20:3)-H	(18:1)	(20:3)		328667	363895	123198	278153	236123	141170	321042	203196	331473
1103	PE(18:1_20:4)+H	(18:1)	(20:4)		1.53463e+08	1.22809e+08	1.05735e+08	1.03847e+08	1.18333e+08	4.73741e+07	1.5569e+08	1.20234e+08	1.63802e+08
1108	PE(18:1_20:5)-H	(18:1)	(20:5)		228437	408425	312784	266527	308574	131924	388288	342059	447770
1109	PE(18:1_22:4)+Na	(18:1)	(22:4)		2.4993e+06	2.04865e+06	1.49519e+06	1.58297e+06	1.84088e+06	738528	2.53114e+06	1.98109e+06	2.69455e+06
1110	PE(18:1_22:5)-H	(18:1)	(22:5)		339659	319670	249130	270370	284700	117512	414369	311695	339645
1111	PE(18:1_22:6)+H	(18:1)	(22:6)		1.39544e+08	1.16774e+08	9.97755e+07	9.82821e+07	9.97429e+07	4.17591e+07	1.44273e+08	1.14992e+08	1.40459e+08
1116	PE(18:1_24:0)+H	(18:1)	(24:0)		936038	823550	497311	627234	602190	261004	851330	361370	1.01527e+06
1118	PE(18:1_24:1)+H	(18:1)	(24:1)		1.30477e+06	1.14174e+06	747931	827854	844886	379238	1.30463e+06	588446	1.15579e+06
1124	PE(18:1e_16:0)-H	(18:1e)	(16:0)		2.07779e+06	2.59064e+06	1.93482e+06	2.48708e+06	1.91764e+06	985322	2.80122e+06	2.69716e+06	1.6852e+06
1125	PE(18:1e_18:1)-H	(18:1e)	(18:1)		5.18187e+07	4.66411e+07	3.28587e+07	3.61591e+07	3.55369e+07	1.44093e+07	4.65265e+07	2.88021e+07	2.58404e+07
1127	PE(18:1e_20:0)-H	(18:1e)	(20:0)		581401	750000	379997	489550	517002	239515	741812	287708	643927
1128	PE(18:1e_20:1)-H	(18:1e)	(20:1)		2.4423e+07	1.96728e+07	1.49345e+07	1.62029e+07	1.61107e+07	6.73485e+06	2.21168e+07	1.05212e+07	1.776e+07
1129	PE(18:1e_20:3)-H	(18:1e)	(20:3)		3.1911e+06	2.69708e+06	2.09585e+06	2.21589e+06	2.59465e+06	920714	2.98451e+06	2.19031e+06	2.34357e+06
1131	PE(18:1e_20:4)-H	(18:1e)	(20:4)		1.78733e+07	1.97592e+07	1.65899e+07	1.78017e+07	1.90699e+07	7.50357e+06	2.05681e+07	1.92406e+07	9.83398e+06
1133	PE(18:1e_22:3)+H	(18:1e)	(22:3)		4.11912e+06	3.33782e+06	2.38521e+06	2.71916e+06	2.7062e+06	1.24065e+06	3.96864e+06	2.76624e+06	4.67663e+06
1137	PE(18:1e_22:4)-H	(18:1e)	(22:4)		1.92473e+07	1.97652e+07	1.50566e+07	1.72943e+07	1.53702e+07	7.79749e+06	2.04335e+07	2.03238e+07	1.36942e+07
1138	PE(18:1e_22:5)-H	(18:1e)	(22:5)		2.54099e+06	2.22265e+06	1.68707e+06	1.83403e+06	1.92856e+06	892750	2.01978e+06	2.04917e+06	2.60186e+06
1142	PE(18:1e_22:6)-H	(18:1e)	(22:6)		6.6732e+07	5.54773e+07	4.66428e+07	5.07916e+07	4.8755e+07	2.18541e+07	7.06165e+07	5.98442e+07	3.76852e+07
1143	PE(18:1p_16:1)+H	(18:1p)	(16:1)		6.89678e+06	5.24177e+06	4.29274e+06	4.68835e+06	5.13189e+06	2.07604e+06	6.14514e+06	4.06686e+06	8.0473e+06
1144	PE(18:1p_18:1)+H	(18:1p)	(18:1)		4.03093e+08	3.30123e+08	2.47441e+08	3.12563e+08	3.21435e+08	1.41314e+08	4.13225e+08	2.36628e+08	2.5997e+08
1149	PE(18:1p_20:1)+H	(18:1p)	(20:1)		2.32656e+08	2.07003e+08	1.4442e+08	1.53502e+08	1.74459e+08	7.8046e+07	2.29885e+08	1.21922e+08	1.40038e+08
1151	PE(18:1p_20:2)+H	(18:1p)	(20:2)		1.75598e+07	1.6292e+07	1.15205e+07	1.25678e+07	1.53891e+07	7.48129e+06	2.06144e+07	1.53359e+07	2.98755e+07
1152	PE(18:1p_20:3)+H	(18:1p)	(20:3)		1.35385e+07	1.13586e+07	8.55501e+06	9.84137e+06	9.68831e+06	3.87252e+06	1.32541e+07	8.16669e+06	1.31409e+07
1153	PE(18:1p_20:4)+H	(18:1p)	(20:4)		1.54596e+08	1.30188e+08	1.02936e+08	1.11184e+08	1.14045e+08	4.02091e+07	1.51618e+08	1.22185e+08	1.52515e+08
1155	PE(18:1p_22:1)+H	(18:1p)	(22:1)		3.02699e+07	2.50616e+07	1.68048e+07	2.08952e+07	1.99885e+07	7.39062e+06	2.94478e+07	1.35784e+07	3.30764e+07
1156	PE(18:1p_22:2)+H	(18:1p)	(22:2)		3.45021e+06	5.13251e+06	1.97846e+06	3.10706e+06	2.88352e+06	1.82498e+06	4.00238e+06	714618	7.28817e+06
1159	PE(18:1p_22:3)+H	(18:1p)	(22:3)		6.5511e+06	4.99334e+06	3.65999e+06	3.47044e+06	4.2196e+06	1.43272e+06	6.49843e+06	4.10686e+06	4.1997e+06
1160	PE(18:1p_22:5)+H	(18:1p)	(22:5)		1.49072e+07	1.27517e+07	1.0056e+07	8.3193e+06	8.79855e+06	2.78636e+06	1.10737e+07	1.04265e+07	1.24377e+07
1162	PE(18:1p_22:6)+H	(18:1p)	(22:6)		1.44453e+08	1.3779e+08	9.82843e+07	1.06526e+08	1.19346e+08	2.53747e+07	1.60641e+08	1.35561e+08	1.46592e+08
1164	PE(18:1p_24:1)+H	(18:1p)	(24:1)		3.17372e+06	2.72327e+06	1.82558e+06	2.33502e+06	2.25513e+06	886740	3.63234e+06	1.54018e+06	2.26026e+06
1165	PE(18:2_18:2)+H	(18:2)	(18:2)		250065	120734	303977	103620	193707	110711	74774.7	1.13434e+06	827555
1166	PE(18:2_20:4)+H	(18:2)	(20:4)		9.88685e+06	8.0623e+06	6.52545e+06	5.56033e+06	6.16438e+06	3.66152e+06	1.07435e+07	8.67916e+06	1.00486e+07
1168	PE(18:2_22:6)+H	(18:2)	(22:6)		8.40003e+06	8.0868e+06	5.53938e+06	5.25156e+06	6.13792e+06	2.93374e+06	9.04954e+06	7.38698e+06	8.76198e+06
1171	PE(18:2e_16:1)-H	(18:2e)	(16:1)		68301.4	732461	563065	649985	574681	45492.8	704987	463744	615150
1174	PE(18:2e_18:1)-H	(18:2e)	(18:1)		4.68465e+07	3.87715e+07	3.17004e+07	3.62361e+07	3.3888e+07	1.37659e+07	4.51305e+07	2.52222e+07	3.04066e+07
1175	PE(18:2e_20:1)-H	(18:2e)	(20:1)		2.09848e+07	1.8642e+07	1.46003e+07	1.646e+07	1.61532e+07	7.45776e+06	2.48625e+07	1.47194e+07	1.39867e+07
1177	PE(18:2e_20:2)-H	(18:2e)	(20:2)		2.37977e+06	2.1528e+06	1.5232e+06	1.72134e+06	1.69968e+06	919059	2.01303e+06	1.7304e+06	2.63737e+06
1178	PE(18:2e_20:3)-H	(18:2e)	(20:3)		1.64477e+06	1.54232e+06	1.21787e+06	1.21875e+06	1.31972e+06	477970	1.45965e+06	876164	1.49522e+06
1179	PE(18:2e_20:4)-H	(18:2e)	(20:4)		1.62754e+07	1.57806e+07	1.41942e+07	1.39424e+07	1.41244e+07	5.88331e+06	1.63054e+07	1.33208e+07	1.79578e+07
1180	PE(18:2e_22:1)-H	(18:2e)	(22:1)		4.75873e+06	3.85317e+06	2.79296e+06	3.07151e+06	3.05829e+06	1.14129e+06	4.31912e+06	1.94657e+06	4.08802e+06
1182	PE(18:2e_22:2)-H	(18:2e)	(22:2)		837484	481128	424962	446560	441272	207780	670625	280847	710695
1183	PE(18:2e_22:3)-H	(18:2e)	(22:3)		831001	1.25403e+06	838538	880524	1.14227e+06	536068	1.35868e+06	1.04924e+06	1.12721e+06
1184	PE(18:2e_22:6)-H	(18:2e)	(22:6)		1.34669e+07	1.42847e+07	1.16161e+07	1.30333e+07	1.25795e+07	5.71247e+06	1.47302e+07	1.30751e+07	1.57474e+07
1185	PE(18:2p_18:1)+H	(18:2p)	(18:1)		1.54004e+07	8.64886e+06	1.16583e+07	1.47268e+07	6.95531e+06	3.18177e+06	2.41349e+07	1.43592e+07	1.72551e+07
1186	PE(18:2p_20:4)+H	(18:2p)	(20:4)		3.50576e+06	3.37804e+06	1.16447e+06	2.29171e+06	2.75656e+06	1.17637e+06	3.07952e+06	3.31491e+06	3.30442e+06
1187	PE(18:2p_22:6)+H	(18:2p)	(22:6)		2.64585e+06	1.6491e+06	1.62792e+06	1.74659e+06	2.2955e+06	940053	3.14577e+06	2.65328e+06	2.46719e+06
1190	PE(18:3e_22:6)-H	(18:3e)	(22:6)		350289	359604	278135	332463	254280	126773	372697	432798	347535
1193	PE(20:0_20:3)+Na	(20:0)	(20:3)		1.13248e+06	677229	513415	406982	234682	84906.9	1.075e+06	453944	553999
1194	PE(20:0_20:4)+H	(20:0)	(20:4)		2.53493e+06	2.25106e+06	1.6668e+06	1.79376e+06	869240	886051	2.75064e+06	2.10469e+06	972087
1196	PE(20:0_22:6)+H	(20:0)	(22:6)		1.13248e+06	677229	513415	406982	234682	84906.9	1.075e+06	453944	553999
1198	PE(20:0p_22:4)+H	(20:0p)	(22:4)		2.99295e+06	2.62695e+06	2.12084e+06	2.35132e+06	2.56306e+06	1.07261e+06	3.27937e+06	2.1905e+06	3.03276e+06
1199	PE(20:0p_22:5)+H	(20:0p)	(22:5)		4.02308e+06	3.92076e+06	2.91538e+06	3.23373e+06	3.13686e+06	1.44475e+06	4.92822e+06	4.08996e+06	3.95484e+06
1200	PE(20:0p_22:6)+H	(20:0p)	(22:6)		9.43033e+06	8.95417e+06	7.09025e+06	7.01656e+06	7.06733e+06	3.5074e+06	9.80484e+06	9.20222e+06	5.12507e+06
1201	PE(20:1_18:1)-H	(20:1)	(18:1)		5.64011e+06	4.18194e+06	3.28542e+06	3.83865e+06	3.94909e+06	1.35987e+06	4.60379e+06	2.47792e+06	2.97003e+06
1202	PE(20:1_20:1)+H	(20:1)	(20:1)		6.79744e+06	5.76861e+06	3.61754e+06	4.32178e+06	4.43815e+06	2.01507e+06	5.79146e+06	3.01943e+06	5.8529e+06
1204	PE(20:1_20:3)+Na	(20:1)	(20:3)		7.00717e+06	6.11934e+06	4.97084e+06	5.07725e+06	5.06606e+06	2.21751e+06	7.28065e+06	4.35277e+06	7.82489e+06
1205	PE(20:1_22:4)-H	(20:1)	(22:4)		179604	151436	128712	117619	136573	60156.5	145376	129012	49606.1
1206	PE(20:1_22:6)+H	(20:1)	(22:6)		7.00158e+06	6.18146e+06	5.0019e+06	5.1467e+06	5.1211e+06	2.21382e+06	7.28065e+06	4.3879e+06	7.82489e+06
1209	PE(20:1e_20:4)-H	(20:1e)	(20:4)		1.19009e+06	902109	756186	770539	713776	273895	1.28744e+06	1.02692e+06	757747
1210	PE(20:1e_22:4)-H	(20:1e)	(22:4)		492382	427813	375459	358032	364413	58317.9	528827	347769	295599
1211	PE(20:1e_22:6)-H	(20:1e)	(22:6)		982416	1.0476e+06	810491	842746	845019	353195	1.13445e+06	1.31678e+06	762549
1212	PE(20:1p_22:4)+H	(20:1p)	(22:4)		2.26673e+06	1.63175e+06	1.1405e+06	1.32083e+06	1.69674e+06	585888	2.0434e+06	1.32079e+06	1.32364e+06
1213	PE(20:1p_22:6)+H	(20:1p)	(22:6)		3.94791e+06	3.22931e+06	2.64496e+06	2.68546e+06	3.42846e+06	1.83781e+06	3.71898e+06	3.56297e+06	1.97251e+06
1214	PE(20:2_22:6)-H	(20:2)	(22:6)		342023	322645	200361	253608	195416	106537	353111	280936	312272
1215	PE(20:2e_22:4)-H	(20:2e)	(22:4)		1.49262e+06	1.44704e+06	1.0788e+06	1.19555e+06	1.17957e+06	605784	1.71136e+06	1.00533e+06	725643
1216	PE(20:2e_22:6)-H	(20:2e)	(22:6)		394412	293657	212888	250510	240733	113416	254131	218318	227799
1217	PE(20:3_20:3)+Na	(20:3)	(20:3)		2.4697e+06	2.12264e+06	1.93576e+06	861132	1.71539e+06	943853	2.46548e+06	2.68927e+06	2.08398e+06
1218	PE(20:3_20:4)+H	(20:3)	(20:4)		663167	508054	463859	521371	561295	297798	667043	632827	739825
1220	PE(20:3_22:6)+H	(20:3)	(22:6)		2.4697e+06	2.12264e+06	1.93576e+06	861132	1.71539e+06	943853	2.46548e+06	2.68927e+06	2.08398e+06
1222	PE(20:3p_20:4)+H	(20:3p)	(20:4)		1.89042e+06	4.17998e+06	3.34571e+06	3.77327e+06	3.36225e+06	1.34749e+06	2.93184e+06	3.75184e+06	1.98214e+06
1223	PE(20:4_20:4)+H	(20:4)	(20:4)		2.92771e+06	2.52993e+06	1.8977e+06	1.60835e+06	2.31583e+06	1.01986e+06	3.65427e+06	2.6643e+06	2.60489e+06
1225	PE(20:4_22:6)+H	(20:4)	(22:6)		4.68106e+06	4.02969e+06	3.10001e+06	3.16089e+06	3.41296e+06	1.28591e+06	4.68828e+06	4.11014e+06	5.0466e+06
1229	PE(22:4_20:4)-H	(22:4)	(20:4)		432492	329445	258482	326750	299508	126813	376857	336092	387837
1230	PE(22:4_22:6)+H	(22:4)	(22:6)		2.72329e+07	2.32069e+07	1.86315e+07	1.79535e+07	2.01514e+07	9.0816e+06	2.59416e+07	1.80761e+07	2.96619e+07
1232	PE(22:5_20:4)+H	(22:5)	(20:4)		1.26869e+06	838109	725292	738618	774410	403074	1.19226e+06	900822	1.13278e+06
1233	PE(22:5_22:6)+H	(22:5)	(22:6)		7.72013e+06	5.63808e+06	3.88598e+06	4.28979e+06	5.12511e+06	2.21144e+06	6.87939e+06	3.68682e+06	7.00294e+06
1236	PE(22:6_22:6)+H	(22:6)	(22:6)		1.69629e+07	1.40167e+07	1.10178e+07	1.06747e+07	1.05942e+07	4.41208e+06	1.78726e+07	7.72551e+06	1.73935e+07
1243	PE(34:0)+Na	(18:0)	(16:0)		257392	590652	495229	538007	568561	206178	518509	505043	356380
1247	PE(34:2e)+H	(16:1e)	(18:1)		2.42133e+08	2.08415e+08	1.51146e+08	1.73097e+08	1.79771e+08	8.68147e+07	2.54019e+08	1.38648e+08	1.64918e+08
1253	PE(36:1e)+Na	(16:1e)	(20:0)		249983	295505	214967	237537	255176	91654.2	289146	184586	275558
1259	PE(36:3)+Na	(18:1)	(18:2)		1.24318e+07	1.39985e+07	8.18199e+06	7.55275e+06	1.123e+07	568811	1.12372e+07	2.15046e+06	499268
1275	PE(38:4e)+Na	(16:0e)	(22:4)		6.86114e+08	5.82212e+08	5.2604e+08	5.39109e+08	5.55438e+08	2.37715e+08	7.81611e+08	6.49061e+08	4.79578e+08
1285	PE(38:7e)+Na	(18:3e)	(20:4)		2.15893e+06	1.8328e+06	1.05806e+06	1.6091e+06	751391	856942	1.84877e+06	2.19933e+06	1.93702e+06
1288	PE(40:2e)+H	(18:1e)	(22:1)		1.09842e+07	1.03348e+07	6.0809e+06	8.29133e+06	7.65954e+06	3.06739e+06	1.23633e+07	5.39791e+06	4.18557e+06
1299	PE(40:7)+K	(18:1)	(22:6)		2.453e+07	2.38707e+07	1.71998e+07	2.16491e+07	2.02933e+07	6.88788e+06	2.28209e+07	2.05532e+07	2.3676e+07
1300	PE(40:7e)+K	(18:1e)	(22:6)		2.34787e+07	2.82031e+07	2.32812e+07	2.65414e+07	2.61587e+07	1.01563e+07	2.40456e+07	2.79387e+07	1.49675e+07
1308	PEt(16:0_18:1)-H	(16:0)	(18:1)		119079	270324	432542	212315	164937	102789	159879	138972	79938
1311	PG(16:0_16:0)-H	(16:0)	(16:0)		126181	168323	298240	164745	182603	77328.1	132739	105628	187005
1312	PG(16:0_18:1)-H	(16:0)	(18:1)		888409	865992	1.26645e+06	891090	854053	476089	748385	532358	995751
1313	PG(16:0_20:4)+NH4	(16:0)	(20:4)		292047	358241	565656	282028	347653	138190	335800	284771	380220
1316	PG(18:0_20:4)-H	(18:0)	(20:4)		321936	307268	544966	273001	374810	169285	312640	289545	373745
1317	PG(18:1_18:1)-H	(18:1)	(18:1)		273147	251481	369768	260662	402248	195548	308348	195173	470646
1318	PG(18:1_20:4)+NH4	(18:1)	(20:4)		168145	140074	315865	111362	190489	78138.1	225687	157412	214789
1319	PG(20:4_22:6)+NH4	(20:4)	(22:6)		117588	129524	175291	113640	142588	89006.4	150931	126199	140826
1321	PG(22:6_22:6)+NH4	(22:6)	(22:6)		909083	926923	1.36705e+06	923603	1.04342e+06	800433	1.00903e+06	824072	1.15665e+06
1323	PI(16:0_16:0)+NH4	(16:0)	(16:0)		4.28177e+07	4.09042e+07	2.93116e+07	2.71529e+07	6.03073e+06	1.2285e+07	3.51718e+07	2.79727e+07	3.69917e+07
1325	PI(16:0_18:1)-H	(16:0)	(18:1)		41966.1	163821	468321	217429	225606	68155.7	123581	100137	200889
1328	PI(16:0_20:4)+NH4	(16:0)	(20:4)		2.98178e+06	3.28755e+06	6.09182e+06	2.89515e+06	3.6251e+06	1.57674e+06	4.05332e+06	2.82707e+06	4.16734e+06
1330	PI(16:0_22:6)+NH4	(16:0)	(22:6)		1.83584e+06	2.06861e+06	2.33454e+06	1.69563e+06	2.00277e+06	793812	2.27821e+06	1.23519e+06	2.54074e+06
1333	PI(18:0_18:1)+Na	(18:0)	(18:1)		1.75378e+06	2.51614e+06	5.65111e+06	2.41847e+06	3.29743e+06	1.64404e+06	2.47811e+06	2.20987e+06	2.95508e+06
1334	PI(18:0_20:3)-H	(18:0)	(20:3)		61751.4	83789.8	163094	82990.9	104210	67581.1	81408.7	69015.5	102132
1336	PI(18:0_20:4)+NH4	(18:0)	(20:4)		1.13589e+07	1.65185e+07	3.66428e+07	1.49385e+07	1.87413e+07	1.10303e+07	1.58392e+07	1.26943e+07	1.80839e+07
1338	PI(18:0_20:5)+NH4	(18:0)	(20:5)		275787	278964	625867	313516	361402	209352	355008	241779	390846
1340	PI(18:0_22:6)+NH4	(18:0)	(22:6)		1.19959e+06	1.69062e+06	3.06493e+06	1.35253e+06	1.92944e+06	961250	1.60791e+06	966047	1.64816e+06
1342	PI(18:1_18:1)+Na	(18:1)	(18:1)		2.16494e+06	2.30156e+06	3.10828e+06	1.85251e+06	2.11754e+06	848563	2.37826e+06	1.24812e+06	2.348e+06
1343	PI(18:1_20:4)+H	(18:1)	(20:4)		2.16494e+06	2.30156e+06	3.10828e+06	1.85251e+06	2.11754e+06	848563	2.37826e+06	1.24812e+06	2.348e+06
1347	PI(18:1_22:6)-H	(18:1)	(22:6)		43879.8	52037.1	118549	46192.1	51878.8	41246.8	57623.2	24811	64806.2
1350	PMe(18:0_16:0)+H	(18:0)	(16:0)		1.85583e+06	779748	819157	688021	611258	230721	1.22431e+06	837797	995320
1351	PS(16:0_18:1)-H	(16:0)	(18:1)		631122	678654	879818	632627	584995	348991	834245	467918	767614
1352	PS(16:0_22:6)+H	(16:0)	(22:6)		1.83182e+06	2.1305e+06	2.24377e+06	1.31078e+06	1.71577e+06	697155	1.86419e+06	1.60182e+06	1.35033e+06
1354	PS(18:0_18:1)+H	(18:0)	(18:1)		2.84917e+07	4.96795e+07	4.96613e+07	3.42554e+07	4.67528e+07	2.16948e+07	4.50935e+07	2.39335e+07	4.28004e+07
1359	PS(18:0_20:1)+H	(18:0)	(20:1)		3.44852e+06	5.08217e+06	4.83934e+06	4.74201e+06	4.94839e+06	3.12011e+06	4.2911e+06	1.93306e+06	2.7155e+06
1361	PS(18:0_20:2)-H	(18:0)	(20:2)		87785.5	68079.8	250372	209430	24218.8	9774.85	17429.5	53856.2	29218
1362	PS(18:0_20:3)+Na	(18:0)	(20:3)		1.36226e+08	1.71243e+08	2.31742e+08	1.45474e+08	1.31663e+08	6.87763e+07	1.71221e+08	1.3015e+08	1.67207e+08
1364	PS(18:0_20:4)+H	(18:0)	(20:4)		6.65736e+06	7.44908e+06	1.13582e+07	6.89419e+06	7.48126e+06	3.95479e+06	7.83974e+06	4.27654e+06	7.92695e+06
1367	PS(18:0_22:4)+H	(18:0)	(22:4)		6.44757e+06	8.31929e+06	1.33318e+07	8.11346e+06	7.50709e+06	4.46592e+06	8.25132e+06	6.94912e+06	8.18919e+06
1369	PS(18:0_22:6)+H	(18:0)	(22:6)		1.36226e+08	1.71243e+08	2.31742e+08	1.45474e+08	1.35403e+08	6.87763e+07	1.71221e+08	1.3015e+08	1.67207e+08
1372	PS(18:1_18:1)+H	(18:1)	(18:1)		1.47944e+07	1.53715e+07	2.13661e+07	1.39709e+07	1.4921e+07	8.20878e+06	1.52301e+07	6.69425e+06	1.7307e+07
1375	PS(18:1_20:4)-H	(18:1)	(20:4)		231009	244286	349992	183145	218647	120956	266045	150712	295259
1376	PS(18:1_22:0)-H	(18:1)	(22:0)		92030.1	134329	185389	127908	114445	61849.6	147687	61301.8	150647
1377	PS(18:1_22:1)+H	(18:1)	(22:1)		1.18121e+06	1.302e+06	1.92088e+06	1.29879e+06	1.59349e+06	707599	1.65924e+06	748713	1.80269e+06
1379	PS(18:1_22:5)-H	(18:1)	(22:5)		46665.1	268158	369727	200687	319279	26940.3	202809	211495	66087.4
1380	PS(18:1_22:6)+H	(18:1)	(22:6)		2.71481e+06	2.92409e+06	4.09312e+06	2.27598e+06	2.6536e+06	1.09759e+06	2.94354e+06	1.92482e+06	2.77329e+06
1384	PS(20:1_18:1)-H	(20:1)	(18:1)		139034	271023	314930	202666	297807	120726	152928	101531	258454
1387	PS(22:4_22:6)+H	(22:4)	(22:6)		3.26488e+06	3.46636e+06	4.71547e+06	2.98062e+06	3.44253e+06	1.32238e+06	3.80971e+06	2.36083e+06	3.60922e+06
1389	PS(22:5_22:6)-H	(22:5)	(22:6)		128030	98436.6	130581	106045	107264	69143.1	96423.4	55716.6	112969
1390	PS(22:6_22:6)+H	(22:6)	(22:6)		2.7743e+06	2.89926e+06	3.8593e+06	2.80133e+06	2.61177e+06	1.94846e+06	2.7366e+06	1.30465e+06	3.58631e+06
1398	PS(38:6)+K	(16:0)	(22:6)		362711	513069	467121	297423	374166	122823	449691	476657	365650
1420	SM(d18:0_24:1)+H	(d18:0)	(24:1)		8.59365e+07	9.53786e+07	6.0796e+07	6.87678e+07	7.04834e+07	3.23981e+07	8.78197e+07	5.05154e+07	1.10854e+08
1421	SM(d18:1_16:1)+H	(d18:1)	(16:1)		274346	245282	133998	289829	225776	60264.2	289020	275040	254924
1422	SM(d18:1_18:0)+H	(d18:1)	(18:0)		8.95273e+08	1.02612e+09	8.62327e+08	8.68827e+08	9.05765e+08	3.47813e+08	1.02044e+09	8.18476e+08	1.10723e+09
1425	SM(d18:1_18:3)+H	(d18:1)	(18:3)		2.61333e+06	2.86598e+06	2.2665e+06	2.42476e+06	3.09914e+06	1.60874e+06	2.5784e+06	2.77796e+06	2.93289e+06
1427	SM(d18:1_20:0)+H	(d18:1)	(20:0)		2.39376e+06	1.01548e+07	422663	901440	28364.8	579028	105909	164776	5.02912e+06
1428	SM(d18:1_20:3)+H	(d18:1)	(20:3)		4.14785e+06	5.83795e+06	5.1155e+06	5.9935e+06	5.9237e+06	2.32161e+06	4.54339e+06	3.93947e+06	4.68261e+06
1429	SM(d18:1_22:0)+H	(d18:1)	(22:0)		1.26242e+06	1.50844e+06	936357	1.19992e+06	991413	330871	1.4476e+06	478200	1.43681e+06
1430	SM(d18:1_22:1)+H	(d18:1)	(22:1)		2.18478e+07	2.30379e+07	1.44208e+07	2.0941e+07	2.05076e+07	8.78971e+06	2.18747e+07	1.27598e+07	1.66341e+07
1431	SM(d18:1_24:0)+H	(d18:1)	(24:0)		6.83801e+06	9.00733e+06	6.02e+06	7.15364e+06	6.9324e+06	3.09531e+06	9.54658e+06	4.46206e+06	8.60744e+06
1432	SM(d18:1_24:1)+H	(d18:1)	(24:1)		5.51189e+08	5.43062e+08	3.56758e+08	3.95349e+08	4.45707e+08	2.07035e+08	5.25696e+08	2.84126e+08	3.69405e+08
1435	SM(d18:2_18:0)+H	(d18:2)	(18:0)		9.23459e+07	8.95271e+07	7.07339e+07	8.11254e+07	9.25439e+07	4.86166e+07	8.18708e+07	7.63713e+07	7.93358e+07
1437	SM(d18:2_20:3)+H	(d18:2)	(20:3)		3.67475e+06	4.00908e+06	3.40618e+06	4.13528e+06	4.528e+06	1.62779e+06	3.33606e+06	3.66709e+06	3.25481e+06
1438	SM(d20:1_24:1)+H	(d20:1)	(24:1)		4.1591e+06	4.39358e+06	2.88366e+06	3.23037e+06	3.1738e+06	1.65555e+06	4.238e+06	2.03968e+06	5.50386e+06
1440	SM(d20:1_24:3)+H	(d20:1)	(24:3)		3.54264e+06	775803	1.11595e+06	475438	546795	38302.5	2.45589e+06	618403	2.77835e+06
1452	SM(d36:1)+HCOO	(d18:1)	(18:0)		2.36312e+07	1.73417e+07	1.35075e+07	2.04903e+07	1.49229e+07	3.13819e+06	1.80955e+07	1.81324e+07	1.90645e+07
1454	SM(d36:2)+HCOO	(d18:2)	(18:0)		2.39154e+06	3.76315e+06	2.77498e+06	2.81659e+06	3.59607e+06	1.4971e+06	2.44992e+06	2.29876e+06	2.2541e+06
1501	ST(d18:1_24:1)+H	(d18:1)	(24:1)		2.75033e+06	4.62595e+06	1.0922e+07	4.38459e+06	5.96776e+06	3.4744e+06	4.69487e+06	2.19043e+06	3.16004e+06
1515	TG(16:0_16:0_16:0)+Na	(16:0)	(16:0)	(16:0)	317889	238770	217398	260454	254628	219144	284472	233443	269152
1516	TG(16:0_16:0_16:1)+NH4	(16:0)	(16:0)	(16:1)	1.41093e+06	1.65526e+06	1.36632e+06	2.39425e+06	1.78713e+06	1.17962e+06	2.70329e+06	2.05663e+06	1.85672e+06
1519	TG(16:0_16:0_18:1)+NH4	(16:0)	(16:0)	(18:1)	6.33862e+06	7.15547e+06	4.74502e+06	9.97724e+06	6.75957e+06	6.2771e+06	7.88454e+06	6.11862e+06	7.66742e+06
1520	TG(16:0_16:0_20:3)+H	(16:0)	(16:0)	(20:3)	177367	196555	167496	195190	199182	161810	194970	143700	148409
1521	TG(16:0_16:0_20:4)+NH4	(16:0)	(16:0)	(20:4)	883887	1.1491e+06	801520	984359	858959	644356	1.05618e+06	812626	862651
1522	TG(16:0_16:1_16:1)+NH4	(16:0)	(16:1)	(16:1)	722172	999928	892675	1.74853e+06	1.36924e+06	626626	1.86973e+06	1.51963e+06	1.75432e+06
1523	TG(16:0_16:1_18:1)+NH4	(16:0)	(16:1)	(18:1)	3.68874e+06	6.42656e+06	3.50625e+06	1.13861e+07	7.06485e+06	3.73695e+06	6.77239e+06	6.57466e+06	6.64738e+06
1524	TG(16:0_16:1_20:4)+NH4	(16:0)	(16:1)	(20:4)	260641	296101	149849	330239	295874	115732	358983	330306	76970
1528	TG(16:0_18:1_18:1)+NH4	(16:0)	(18:1)	(18:1)	6.04302e+06	1.00967e+07	5.4018e+06	1.56556e+07	7.73367e+06	8.46362e+06	1.13445e+07	9.00925e+06	1.10136e+07
1530	TG(16:0_18:1_18:2)+NH4	(16:0)	(18:1)	(18:2)	4.01909e+06	9.13567e+06	3.32479e+06	1.90515e+07	6.97545e+06	6.49309e+06	1.05274e+07	1.02586e+07	8.6311e+06
1531	TG(16:0_18:1_20:3)+H	(16:0)	(18:1)	(20:3)	332948	333823	254823	420178	313886	292787	382539	276927	295859
1532	TG(16:0_18:1_20:4)+NH4	(16:0)	(18:1)	(20:4)	1.95777e+06	2.88074e+06	2.1341e+06	2.32146e+06	2.03744e+06	1.68022e+06	2.86931e+06	2.28409e+06	1.92356e+06
1533	TG(16:0_18:1_22:0)+NH4	(16:0)	(18:1)	(22:0)	138036	172406	143370	156836	173302	134856	272638	147289	227595
1535	TG(16:0_18:1_22:6)+NH4	(16:0)	(18:1)	(22:6)	5.80807e+06	6.5419e+06	4.26246e+06	5.53013e+06	5.26467e+06	3.83435e+06	5.85253e+06	4.17447e+06	4.49235e+06
1536	TG(16:0_18:2_20:5)+H	(16:0)	(18:2)	(20:5)	240505	440016	198163	912631	385801	320985	490334	580796	585738
1537	TG(16:0_18:2_22:6)+NH4	(16:0)	(18:2)	(22:6)	1.27191e+06	1.27305e+06	1.00498e+06	1.58235e+06	976838	1.05876e+06	1.63769e+06	1.50659e+06	1.48743e+06
1538	TG(16:0_20:1_20:1)+NH4	(16:0)	(20:1)	(20:1)	280232	377593	241008	459445	312127	344182	444953	291017	417802
1541	TG(16:1_16:1_16:1)+NH4	(16:1)	(16:1)	(16:1)	231815	254864	96952.1	520070	537118	151659	560036	457859	433510
1543	TG(16:1_16:1_18:1)+NH4	(16:1)	(16:1)	(18:1)	1.33834e+06	1.81308e+06	1.18516e+06	3.67571e+06	2.76114e+06	1.3825e+06	1.97991e+06	2.09187e+06	2.68586e+06
1546	TG(16:1_18:1_18:2)+NH4	(16:1)	(18:1)	(18:2)	2.25713e+06	4.66113e+06	1.76893e+06	9.85931e+06	4.90392e+06	3.18204e+06	4.73361e+06	5.16395e+06	6.12769e+06
1547	TG(16:1_18:1_20:4)+H	(16:1)	(18:1)	(20:4)	438002	817750	384503	1.46264e+06	748978	593653	856990	842313	732352
1548	TG(16:1_18:2_18:2)+NH4	(16:1)	(18:2)	(18:2)	552303	846198	187228	998509	535644	287019	432186	637721	511875
1550	TG(18:0_16:0_16:0)+NH4	(18:0)	(16:0)	(16:0)	2.06125e+06	2.07798e+06	1.70311e+06	2.33806e+06	2.20174e+06	1.82488e+06	2.0663e+06	1.58396e+06	1.58028e+06
1551	TG(18:0_16:0_18:0)+NH4	(18:0)	(16:0)	(18:0)	626420	797798	725897	811159	765790	724920	769973	614102	784996
1553	TG(18:0_16:0_18:1)+NH4	(18:0)	(16:0)	(18:1)	3.34314e+06	3.63706e+06	2.57666e+06	4.56555e+06	3.33749e+06	3.14331e+06	4.09761e+06	2.74727e+06	2.88272e+06
1554	TG(18:0_16:0_20:0)+NH4	(18:0)	(16:0)	(20:0)	88397.5	141950	154558	109150	117053	127138	145323	164687	184756
1555	TG(18:0_16:0_20:4)+NH4	(18:0)	(16:0)	(20:4)	1.48363e+06	1.50562e+06	1.10869e+06	1.29795e+06	1.29635e+06	1.26495e+06	1.49921e+06	1.13066e+06	1.33854e+06
1557	TG(18:0_16:0_22:6)+NH4	(18:0)	(16:0)	(22:6)	2.85856e+06	2.51688e+06	1.98679e+06	2.69481e+06	2.67105e+06	1.93643e+06	2.75218e+06	1.91515e+06	2.60409e+06
1559	TG(18:0_18:0_20:4)+NH4	(18:0)	(18:0)	(20:4)	542429	549859	419417	555468	1.29767e+06	449226	576318	411421	451049
1560	TG(18:0_18:0_22:6)+NH4	(18:0)	(18:0)	(22:6)	311154	331784	253412	271551	277072	280657	344252	177316	322743
1562	TG(18:0_18:1_18:1)+NH4	(18:0)	(18:1)	(18:1)	1.71337e+06	2.54619e+06	1.5973e+06	4.24268e+06	1.92764e+06	2.21061e+06	3.07379e+06	2.1097e+06	2.24703e+06
1563	TG(18:0_18:1_20:4)+NH4	(18:0)	(18:1)	(20:4)	1.43287e+06	1.59082e+06	1.21363e+06	1.33585e+06	1.27433e+06	1.26224e+06	1.65209e+06	1.26702e+06	1.5594e+06
1564	TG(18:0_18:1_22:6)+NH4	(18:0)	(18:1)	(22:6)	1.34909e+06	1.31666e+06	1.03356e+06	1.26612e+06	1.12857e+06	966102	1.46724e+06	910624	1.43274e+06
1566	TG(18:0_20:4_20:4)+NH4	(18:0)	(20:4)	(20:4)	1.1067e+06	1.77525e+06	1.21694e+06	1.2322e+06	1.16738e+06	1.00954e+06	2.13045e+06	1.8928e+06	1.44776e+06
1567	TG(18:0_20:4_22:6)+NH4	(18:0)	(20:4)	(22:6)	1.67936e+06	2.25839e+06	1.44454e+06	1.35164e+06	1.24678e+06	1.00427e+06	2.45038e+06	1.70987e+06	1.60554e+06
1571	TG(18:1_18:1_18:1)+NH4	(18:1)	(18:1)	(18:1)	2.37023e+06	5.74448e+06	2.72174e+06	1.05895e+07	3.9078e+06	4.68517e+06	7.76419e+06	5.9679e+06	6.90957e+06
1572	TG(18:1_18:1_18:2)+Na	(18:1)	(18:1)	(18:2)	209436	540232	205472	1.13862e+06	464987	438139	726411	652806	583034
1573	TG(18:1_18:1_20:3)+H	(18:1)	(18:1)	(20:3)	168819	255359	160182	352955	184152	195892	270597	208958	223450
1575	TG(18:1_18:1_20:4)+NH4	(18:1)	(18:1)	(20:4)	800640	1.03001e+06	714280	1.01218e+06	841690	604575	1.05487e+06	976070	907788
1577	TG(18:1_18:2_18:2)+NH4	(18:1)	(18:2)	(18:2)	1.01304e+06	2.3361e+06	821748	6.91843e+06	1.76117e+06	2.55854e+06	4.40425e+06	4.38271e+06	3.52248e+06
1578	TG(18:1_18:2_22:6)+NH4	(18:1)	(18:2)	(22:6)	296125	878331	715140	711441	670648	513686	1.00846e+06	791366	352160
1581	TG(18:2_18:2_18:2)+NH4	(18:2)	(18:2)	(18:2)	3.84371e+06	3.99217e+06	2.55108e+06	3.69291e+06	3.32418e+06	2.20871e+06	3.50813e+06	2.68142e+06	2.80102e+06
1582	TG(18:2_22:6_22:6)+NH4	(18:2)	(22:6)	(22:6)	104215	117131	83920.4	94094.4	91195.7	57631.2	122791	167579	140882
1583	TG(18:3_18:2_18:2)+NH4	(18:3)	(18:2)	(18:2)	102753	172177	91231.6	312670	167138	159924	183898	302412	226720
1584	TG(20:0_16:0_18:1)+NH4	(20:0)	(16:0)	(18:1)	666490	734372	574452	777699	628249	647285	972875	534685	860220

## Sheet: liver
0	LipidIon	FA1	FA2	FA3	FA4	0Gy NM	0Gy NM	0Gy NM	10Gy NM	10Gy NM	10Gy NM	20Gy NM	20Gy NM	20Gy NM
1	AcCa(16:0)+H	(16:0)				192496	335152	170505	120639	202425	298918	179045	204287	156768
2	AcCa(18:0)+H	(18:0)				150378	360904	163269	120491	272897	280033	171153	194639	114810
3	AcCa(18:1)+H	(18:1)				133496	339185	98098.3	80016.4	140696	251173	189589	149640	144438
4	AcCa(18:2)+H	(18:2)				161922	448171	93024.6	110748	156122	223709	141070	145359	122258
5	AcCa(20:4)+H	(20:4)				114710	399762	125516	154860	198436	208471	153961	176291	133412
6	AcCa(22:0)+H	(22:0)				157251	472419	147970	224462	334754	481150	262700	314393	362755
7	AcCa(24:0)+H	(24:0)				95971.2	255264	84298.9	121254	212695	262931	241440	310757	204872
8	BisMePA(16:2e_18:2)+NH4	(16:2e)	(18:2)			1.47504e+06	2.50056e+06	912121	1.49937e+06	1.61692e+06	1.97888e+06	1.47788e+06	2.00735e+06	567982
10	BisMePA(18:2_18:2)+NH4	(18:2)	(18:2)			1.24366e+08	2.41514e+08	8.54968e+07	1.00366e+08	1.34741e+08	1.4486e+08	1.26426e+08	1.49892e+08	3.83633e+07
11	BisMePA(16:0_20:5)+NH4	(16:0)	(20:5)			2.34191e+08	2.97318e+08	1.82864e+08	2.19698e+08	2.82164e+08	2.25142e+08	2.24707e+08	2.29727e+08	7.7021e+07
12	BisMePA(16:2e_20:4)+NH4	(16:2e)	(20:4)			1.61304e+07	2.72694e+07	1.45498e+07	1.4363e+07	2.03543e+07	1.90224e+07	1.53932e+07	1.78288e+07	6.17222e+06
14	BisMePA(18:0_20:5)+NH4	(18:0)	(20:5)			6.37401e+08	1.25513e+09	5.09965e+08	5.83966e+08	7.89365e+08	6.93027e+08	6.49662e+08	6.62317e+08	2.487e+08
15	BisMePA(18:2e_20:4)+NH4	(18:2e)	(20:4)			1.0526e+07	2.18955e+07	9.57308e+06	1.01001e+07	1.29511e+07	1.3897e+07	1.18508e+07	1.33957e+07	4.35599e+06
16	BisMePA(20:5_18:2)+NH4	(20:5)	(18:2)			3.01497e+07	4.96197e+07	2.29088e+07	2.09808e+07	3.01706e+07	2.92876e+07	2.89271e+07	3.79382e+07	1.15094e+07
17	BisMePA(20:0_20:5)+NH4	(20:0)	(20:5)			1.22479e+07	1.94727e+07	9.64369e+06	1.27042e+07	1.78962e+07	1.42066e+07	1.27847e+07	1.69993e+07	5.92241e+06
22	BisMePE(16:0_22:6)+H	(16:0)	(22:6)			4.5668e+06	5.43899e+06	4.37591e+06	4.97752e+06	4.98816e+06	5.31426e+06	5.17928e+06	5.76109e+06	1.65314e+06
23	CL(18:2_18:1_18:2_18:2)-H	(18:2)	(18:1)	(18:2)	(18:2)	123364	128572	256268	158267	159114	289637	111549	264426	237221
24	CL(18:2_18:2_18:2_18:2)-H	(18:2)	(18:2)	(18:2)	(18:2)	374187	477318	807988	460390	401989	946787	481575	584419	474280
25	Cer(d18:0_16:0)+H	(d18:0)	(16:0)			799527	1.08285e+06	399469	383095	702296	624318	621196	738471	284659
28	Cer(d18:1_16:0)+H	(d18:1)	(16:0)			4.1616e+06	7.57834e+06	4.18303e+06	4.17527e+06	5.84519e+06	4.77833e+06	5.81576e+06	8.68818e+06	2.37144e+06
31	Cer(d18:0_18:0)+H	(d18:0)	(18:0)			206352	415423	159778	153876	243840	187721	616552	225781	81319
33	Cer(d18:1_18:0)+H	(d18:1)	(18:0)			1.09111e+06	2.21287e+06	856355	973497	1.54584e+06	2.10515e+06	1.67838e+06	1.92937e+06	657885
36	Cer(d20:0_18:0)+H	(d20:0)	(18:0)			193219	361024	147842	152549	254807	186815	753681	181702	82695.6
46	Cer(d18:0_22:0)+H	(d18:0)	(22:0)			1.73664e+06	2.94109e+06	1.32523e+06	1.46342e+06	2.23611e+06	1.73358e+06	1.34807e+06	1.89912e+06	875094
50	Cer(d18:1_22:0)+H	(d18:1)	(22:0)			4.80724e+07	7.02489e+07	3.53122e+07	3.88082e+07	4.99385e+07	3.85423e+07	4.03331e+07	5.48838e+07	2.56785e+07
52	Cer(d18:1_22:1)+H	(d18:1)	(22:1)			4.25791e+06	8.32064e+06	3.45075e+06	4.38494e+06	6.83851e+06	3.52265e+06	4.91314e+06	4.88278e+06	2.15308e+06
53	Cer(d18:2_22:0)+H	(d18:2)	(22:0)			7.28107e+06	1.03228e+07	4.93703e+06	5.91441e+06	7.84541e+06	5.85971e+06	5.39082e+06	7.3895e+06	2.9431e+06
55	Cer(d18:2_22:1)+H	(d18:2)	(22:1)			625146	1.20524e+06	512207	488457	1.04188e+06	573850	697864	884467	298532
66	Cer(d18:0_24:0)+H	(d18:0)	(24:0)			793877	1.47252e+06	751260	789429	1.04669e+06	831973	657496	913792	510623
68	Cer(d18:0_24:1)+H	(d18:0)	(24:1)			996078	2.49759e+06	789987	837002	1.43397e+06	1.29329e+06	997206	1.18849e+06	570410
72	Cer(d18:1_24:0)+H	(d18:1)	(24:0)			2.60481e+07	4.30221e+07	1.98021e+07	2.55945e+07	3.05796e+07	2.77688e+07	2.61205e+07	3.51388e+07	1.51293e+07
73	Cer(d18:1_24:0+O)+H	(d18:1)	(24:0+O)			513675	921190	410684	410363	615061	557441	485126	567298	233973
74	Cer(d18:0_24:2)+H	(d18:0)	(24:2)			454475	446350	337139	418231	595793	276393	535804	592840	214943
77	Cer(d18:1_24:1)+H	(d18:1)	(24:1)			3.01711e+07	6.55809e+07	2.3581e+07	3.04512e+07	4.47448e+07	3.41827e+07	3.91217e+07	4.75927e+07	1.93288e+07
79	Cer(d18:2_24:0)+H	(d18:2)	(24:0)			4.51719e+06	6.41684e+06	3.13064e+06	4.43459e+06	5.69435e+06	4.49314e+06	4.39408e+06	6.05507e+06	2.58986e+06
81	Cer(d18:2_24:1)+H	(d18:2)	(24:1)			5.67513e+06	1.2111e+07	4.51138e+06	5.55601e+06	8.12801e+06	6.3774e+06	6.87272e+06	8.14228e+06	2.9259e+06
82	Cer(d18:2_24:2)+H	(d18:2)	(24:2)			216453	455314	171531	209844	376453	255415	269867	295516	116394
88	Cer(d18:1_26:0)+H	(d18:1)	(26:0)			133541	250753	155026	132376	274135	267310	166703	249421	91960.7
89	Cer(d18:1_26:1)+H	(d18:1)	(26:1)			58276.9	176168	64943.7	72813	112867	103039	76460.1	124852	42543
90	Cer(d20:0_26:0)+H	(d20:0)	(26:0)			35107.4	50207.5	27679.3	41100.1	122386	21619.5	51635	7402.65	13894.4
91	Cer(m18:0_22:0)+H	(m18:0)	(22:0)			164663	305702	163275	143727	166481	174095	144949	156688	114620
92	Cer(t18:0_22:0)+H	(t18:0)	(22:0)			566326	871408	458138	452085	601430	549834	426699	542017	240737
94	Cer(t18:0_24:0)+H	(t18:0)	(24:0)			501896	797205	468232	422308	678455	594114	522897	569544	266615
96	ChE(16:1)+NH4	(16:1)				277605	660081	95146.6	113497	151289	107102	145928	73787.2	137890
97	ChE(18:1)+NH4	(18:1)				2.03333e+06	8.91877e+06	1.19517e+06	1.41133e+06	2.06526e+06	1.58682e+06	1.82878e+06	2.00672e+06	1.485e+06
98	ChE(18:2)+NH4	(18:2)				4.23325e+06	1.27538e+07	3.98171e+06	4.41025e+06	4.11821e+06	4.55565e+06	5.2282e+06	5.587e+06	3.88278e+06
99	ChE(18:3)+NH4	(18:3)				1.06525e+06	3.1563e+06	1.02421e+06	690268	1.04136e+06	907704	1.1019e+06	1.41323e+06	438381
100	ChE(20:3)+NH4	(20:3)				254737	788962	255669	342508	386947	299842	345651	323001	201823
101	ChE(20:4)+NH4	(20:4)				2.51801e+06	7.5714e+06	3.27024e+06	4.3282e+06	4.5367e+06	4.21095e+06	3.88258e+06	3.42543e+06	2.55909e+06
102	ChE(20:5)+NH4	(20:5)				1.16822e+06	2.44068e+06	1.22905e+06	1.66537e+06	1.4786e+06	1.48409e+06	1.49875e+06	1.40441e+06	820846
103	ChE(22:5)+NH4	(22:5)				314634	574104	256770	431987	392017	301027	314953	362660	145200
104	ChE(22:6)+NH4	(22:6)				1.01622e+07	2.40853e+07	8.11518e+06	1.0484e+07	1.17148e+07	8.25525e+06	1.07915e+07	1.10938e+07	4.38154e+06
105	ChE(24:5)+NH4	(24:5)				140835	486738	99124.5	109550	133762	106464	126703	150820	56264.4
107	Co(Q10)+NH4	(Q10)				1.5183e+06	4.60557e+06	1.47224e+06	1.8907e+06	2.42561e+06	3.2681e+06	2.43991e+06	2.74513e+06	1.44418e+06
109	Co(Q8)+NH4	(Q8)				1.54645e+07	3.42413e+07	1.26604e+07	1.72502e+07	1.96795e+07	1.83444e+07	1.72392e+07	2.36974e+07	8.52831e+06
111	Co(Q9)+NH4	(Q9)				1.02355e+08	2.26675e+08	9.73522e+07	1.1157e+08	1.46525e+08	1.34019e+08	1.30525e+08	1.58945e+08	6.95114e+07
115	DG(16:0_16:0)+NH4	(16:0)	(16:0)			3.86643e+06	8.31682e+06	3.99606e+06	4.9822e+06	7.02003e+06	7.93356e+06	4.43987e+06	4.37599e+06	1.65798e+06
116	DG(16:0_16:1)+NH4	(16:0)	(16:1)			6.85867e+06	7.77811e+06	5.19714e+06	1.04814e+07	1.52243e+07	1.03614e+07	7.56661e+06	5.62909e+06	3.06367e+06
117	DG(16:1_16:1)+NH4	(16:1)	(16:1)			478623	413192	317022	869855	1.92384e+06	552796	457419	140510	291732
121	DG(18:0_16:0)+NH4	(18:0)	(16:0)			1.4884e+06	4.18632e+06	1.55736e+06	1.82523e+06	3.09374e+06	3.14203e+06	1.65513e+06	2.07849e+06	670278
122	DG(16:0_18:1)+NH4	(16:0)	(18:1)			5.11844e+07	9.59706e+07	3.33691e+07	6.01192e+07	1.01602e+08	8.03495e+07	5.1613e+07	4.26187e+07	1.9438e+07
125	DG(16:0_18:2)+NH4	(16:0)	(18:2)			1.47748e+08	2.46278e+08	1.00934e+08	1.63495e+08	2.457e+08	1.76612e+08	1.35305e+08	1.29794e+08	5.60884e+07
128	DG(16:1_18:2)+NH4	(16:1)	(18:2)			9.08455e+06	2.865e+07	1.23931e+07	2.3454e+07	2.83434e+07	1.34779e+07	1.09081e+07	9.65987e+06	4.08971e+06
129	DG(16:0_18:3)+NH4	(16:0)	(18:3)			4.19468e+06	5.23973e+06	2.77391e+06	5.38049e+06	8.35477e+06	5.42823e+06	4.14493e+06	3.54309e+06	1.72349e+06
130	DG(16:1_18:3)+NH4	(16:1)	(18:3)			1.2561e+06	2.42393e+06	857167	2.16831e+06	3.96477e+06	2.01976e+06	1.30507e+06	1.31988e+06	567774
136	DG(18:0_18:0)+NH4	(18:0)	(18:0)			791204	1.57556e+06	684418	827977	1.43205e+06	1.02818e+06	834856	756630	321249
138	DG(18:0_18:1)+NH4	(18:0)	(18:1)			3.80456e+06	1.0758e+07	2.70486e+06	4.53947e+06	8.73652e+06	1.11757e+07	4.57715e+06	5.51772e+06	1.91349e+06
139	DG(18:1_18:1)+NH4	(18:1)	(18:1)			2.61005e+07	7.96001e+07	1.44548e+07	3.20456e+07	8.91481e+07	7.11286e+07	2.78551e+07	2.54516e+07	9.92735e+06
141	DG(18:0_18:2)+NH4	(18:0)	(18:2)			1.3262e+07	3.85152e+07	1.14324e+07	1.70043e+07	2.89615e+07	2.8363e+07	1.84488e+07	1.87696e+07	7.12827e+06
142	DG(18:1_18:2)+NH4	(18:1)	(18:2)			6.0437e+07	1.67975e+08	3.37801e+07	6.86071e+07	1.91252e+08	1.59587e+08	6.25578e+07	6.69606e+07	2.20673e+07
145	DG(16:0_20:3)+NH4	(16:0)	(20:3)			6.38756e+06	1.54219e+07	4.74392e+06	8.91241e+06	9.62518e+06	6.07503e+06	7.2799e+06	1.69875e+07	3.20371e+06
146	DG(18:2_18:2)+NH4	(18:2)	(18:2)			3.00879e+07	6.64203e+07	1.78404e+07	4.16267e+07	8.22836e+07	6.20753e+07	2.98719e+07	3.28319e+07	1.06599e+07
147	DG(16:0_20:4)+NH4	(16:0)	(20:4)			1.87604e+07	3.27517e+07	1.80172e+07	2.24e+07	2.46062e+07	1.84537e+07	2.03177e+07	1.66595e+07	8.66054e+06
148	DG(18:3_18:2)+NH4	(18:3)	(18:2)			1.01177e+06	3.60734e+06	1.46917e+06	4.6199e+06	1.15004e+07	3.79421e+06	3.97457e+06	2.4017e+06	937432
149	DG(16:1_20:4)+NH4	(16:1)	(20:4)			1.85028e+06	932352	887557	757072	2.69334e+06	131048	1.28992e+06	728256	291967
150	DG(16:0_20:5)+NH4	(16:0)	(20:5)			3.67335e+06	4.27034e+06	3.09787e+06	4.4647e+06	4.73022e+06	3.23293e+06	4.22889e+06	3.31801e+06	1.75454e+06
151	DG(16:1_20:4)+H	(16:1)	(20:4)			882535	1.30656e+06	513753	934665	2.28214e+06	2.04073e+07	1.01646e+06	488304	268826
153	DG(18:4_18:2)+NH4	(18:4)	(18:2)			360620	451457	90525.2	716662	1.10389e+06	779818	307875	417508	136634
161	DG(20:0_18:1)+NH4	(20:0)	(18:1)			885495	1.94921e+06	535836	1.00835e+06	1.94204e+06	1.16217e+06	826534	959368	403218
162	DG(20:1_18:1)+NH4	(20:1)	(18:1)			1.68102e+06	5.77312e+06	979534	2.18706e+06	5.38879e+06	4.48352e+06	1.99664e+06	2.018e+06	845583
163	DG(20:0_18:2)+NH4	(20:0)	(18:2)			1.48314e+06	3.00324e+06	780102	1.60493e+06	2.91914e+06	1.95116e+06	1.50257e+06	1.69153e+06	670594
164	DG(18:0_20:3)+NH4	(18:0)	(20:3)			2.01429e+06	5.88802e+06	1.9581e+06	2.9351e+06	4.95416e+06	3.31165e+06	3.57299e+06	3.49995e+06	1.52726e+06
166	DG(18:1_20:3)+NH4	(18:1)	(20:3)			2.72946e+06	8.35934e+06	1.80952e+06	3.62833e+06	8.85727e+06	4.79478e+06	3.57065e+06	3.20164e+06	1.39116e+06
167	DG(16:0_22:4)+NH4	(16:0)	(22:4)			326372	616917	328104	409996	688770	362375	374042	489679	155319
168	DG(18:0_20:4)+NH4	(18:0)	(20:4)			1.04915e+07	3.40529e+07	1.13053e+07	1.40407e+07	2.17204e+07	1.67965e+07	1.81332e+07	1.80557e+07	7.4371e+06
170	DG(18:1_20:4)+NH4	(18:1)	(20:4)			8.71427e+06	2.02097e+07	7.22282e+06	1.21625e+07	1.94389e+07	1.15416e+07	1.00414e+07	8.92958e+06	4.35049e+06
171	DG(18:0_20:5)+NH4	(18:0)	(20:5)			1.14809e+06	1.8223e+06	999748	1.24409e+06	1.61829e+06	1.25669e+06	1.34692e+06	1.33415e+06	635236
173	DG(18:2_20:4)+NH4	(18:2)	(20:4)			7.48407e+06	1.58309e+07	7.26143e+06	9.00087e+06	1.8572e+07	1.06143e+07	9.23536e+06	9.11984e+06	4.20899e+06
174	DG(16:0_22:6)+NH4	(16:0)	(22:6)			3.3149e+07	5.59866e+07	3.47258e+07	4.32453e+07	4.22897e+07	3.60643e+07	3.98204e+07	3.20281e+07	1.71746e+07
175	DG(20:5_18:2)+NH4	(20:5)	(18:2)			2.67784e+06	3.95454e+06	1.65748e+06	2.77234e+06	4.53389e+06	3.23081e+06	2.60462e+06	2.49139e+06	854700
176	DG(16:1_22:6)+NH4	(16:1)	(22:6)			2.26662e+06	3.10895e+06	1.49005e+06	2.5489e+06	4.08597e+06	2.18947e+06	2.48268e+06	1.40635e+06	791371
178	DG(18:1_22:0)+NH4	(18:1)	(22:0)			277877	619777	236949	303423	630306	353417	389459	348870	155477
179	DG(18:1_22:1)+NH4	(18:1)	(22:1)			373383	1.21802e+06	219303	464694	963529	705641	450568	436128	197388
180	DG(22:0_18:2)+NH4	(22:0)	(18:2)			457702	1.15702e+06	336621	462944	1.07121e+06	548908	688282	773653	292182
181	DG(22:1_18:2)+NH4	(22:1)	(18:2)			622714	1.67349e+06	328347	654822	1.65402e+06	901868	736581	746802	296446
183	DG(18:0_22:4)+NH4	(18:0)	(22:4)			101197	354250	98216.6	182357	286756	255371	173030	214374	81089.1
184	DG(20:0_20:4)+NH4	(20:0)	(20:4)			180142	492266	173619	328666	433888	278651	322828	343172	157706
185	DG(18:0_22:5)+NH4	(18:0)	(22:5)			549700	1.4776e+06	492819	758673	1.22489e+06	888578	824181	827071	358464
186	DG(18:1_22:5)+NH4	(18:1)	(22:5)			2.54977e+06	5.62902e+06	1.4072e+06	3.63625e+06	8.62318e+06	3.75807e+06	2.50503e+06	2.05613e+06	963879
188	DG(18:0_22:6)+NH4	(18:0)	(22:6)			5.4835e+06	1.1081e+07	5.64857e+06	7.57323e+06	8.66541e+06	7.5783e+06	7.99894e+06	6.93008e+06	3.36198e+06
189	DG(22:5_18:2)+NH4	(22:5)	(18:2)			2.54809e+06	4.07038e+06	1.18073e+06	2.70818e+06	7.73096e+06	3.40517e+06	2.04726e+06	2.002e+06	803484
190	DG(18:1_22:6)+NH4	(18:1)	(22:6)			2.15678e+07	4.64683e+07	1.17062e+07	2.25067e+07	4.51074e+07	2.05313e+07	2.15049e+07	1.60713e+07	6.97688e+06
191	DG(18:2_22:6)+NH4	(18:2)	(22:6)			1.4684e+07	2.70635e+07	7.26838e+06	1.12869e+07	2.83009e+07	1.30329e+07	1.38032e+07	1.03316e+07	4.31536e+06
192	DG(18:3_22:6)+NH4	(18:3)	(22:6)			1.20916e+06	1.89656e+06	815462	1.44051e+06	2.49109e+06	1.21014e+06	1.09293e+06	1.15689e+06	409107
193	DG(18:1_24:0)+NH4	(18:1)	(24:0)			88279.6	265901	95672.3	125495	245922	156748	166985	182440	57607.9
194	DG(20:4_22:6)+NH4	(20:4)	(22:6)			1.17564e+06	1.39305e+06	693717	911523	1.46809e+06	865776	1.08545e+06	799645	339102
195	DG(18:1_24:1)+NH4	(18:1)	(24:1)			93775.2	319798	59916	118771	259426	219159	163547	151036	57697.7
196	DG(24:0_18:2)+NH4	(24:0)	(18:2)			125795	328215	96424.3	157497	257788	207419	244818	285866	92005.2
197	DG(24:1_18:2)+NH4	(24:1)	(18:2)			101621	510367	38462	35019.5	243366	243546	200188	94146.7	63502.7
198	DG(20:0_22:6)+NH4	(20:0)	(22:6)			197938	280678	132704	226575	362010	224168	218911	235489	117500
199	DG(20:1_22:6)+NH4	(20:1)	(22:6)			313845	764624	206422	322135	634372	526869	363465	304902	126535
203	Hex1Cer(d18:1_16:0)+H	(d18:1)	(16:0)			1.31384e+06	1.54862e+06	931276	1.22977e+06	1.56261e+06	1.47341e+06	1.68679e+06	1.53626e+06	491833
205	Hex1Cer(d18:1_16:0+O)+H	(d18:1)	(16:0+O)			315212	509658	442381	352106	520560	548742	314793	472922	168194
206	Hex1Cer(d18:1_20:0)+H	(d18:1)	(20:0)			696061	1.42795e+06	618553	579296	874913	645390	616342	596183	219374
207	Hex1Cer(d18:1_22:0)+H	(d18:1)	(22:0)			6.51663e+06	1.12117e+07	4.81466e+06	6.43756e+06	8.71972e+06	5.64944e+06	5.71102e+06	5.50008e+06	2.26978e+06
212	Hex1Cer(d18:1_24:0)+H	(d18:1)	(24:0)			2.76543e+06	5.73816e+06	2.06118e+06	2.98267e+06	3.95618e+06	3.56158e+06	3.20904e+06	3.55093e+06	1.44677e+06
214	Hex1Cer(d18:1_24:0+O)+H	(d18:1)	(24:0+O)			310632	1.29491e+06	258725	448011	355723	1.37839e+06	274037	269497	123388
215	Hex1Cer(d18:1_24:1)+HCOO	(d18:1)	(24:1)			386228	1.21213e+06	313070	457583	595089	549731	552666	452637	289327
216	Hex1Cer(t18:0_24:0)+H	(t18:0)	(24:0)			105192	171199	95308.1	105776	124876	119816	119421	138935	47267.5
219	Hex2Cer(d18:1_16:0)+H	(d18:1)	(16:0)			156481	103662	142956	33826.9	147369	112741	325165	349445	126532
221	Hex2Cer(d18:1_22:0)+H	(d18:1)	(22:0)			412288	836447	312034	319521	442920	378388	525442	548470	172743
229	LPC(16:0)+H	(16:0)				4.6142e+08	5.44746e+08	2.66176e+08	3.01256e+08	3.99318e+08	3.2556e+08	3.36966e+08	3.67348e+08	2.74625e+08
232	LPC(16:0e)+H	(16:0e)				886302	1.44161e+06	585836	757814	885796	919889	724107	857865	756834
236	LPC(16:1)+H	(16:1)				9.9207e+06	9.97694e+06	5.89508e+06	7.20028e+06	1.36678e+07	1.03933e+07	8.94006e+06	7.76296e+06	6.51614e+06
253	LPC(18:0)+H	(18:0)				2.11138e+08	2.69599e+08	1.41777e+08	1.34769e+08	1.84263e+08	1.63645e+08	1.53795e+08	1.6947e+08	1.37127e+08
256	LPC(18:0e)+H	(18:0e)				376029	684894	280615	294573	376955	340628	324417	386152	261318
262	LPC(18:1)+H	(18:1)				3.85515e+07	6.73783e+07	2.22887e+07	2.41434e+07	4.10572e+07	3.04982e+07	3.71455e+07	3.5874e+07	2.33234e+07
265	LPC(18:1e)+H	(18:1e)				673441	1.37148e+06	530080	522169	729137	669031	659245	722793	549883
268	LPC(18:2)+H	(18:2)				1.21034e+08	1.49361e+08	5.54885e+07	6.96663e+07	1.1808e+08	6.95486e+07	1.09002e+08	1.26755e+08	6.6705e+07
280	LPC(18:3)+H	(18:3)				1.40925e+07	1.65244e+07	7.96481e+06	9.25166e+06	1.29873e+07	1.03419e+07	9.74218e+06	1.23708e+07	7.80437e+06
281	LPC(18:4)+H	(18:4)				273074	171713	114968	173480	213698	201350	173540	216807	122411
290	LPC(20:0)+H	(20:0)				7.28521e+06	4.26972e+06	4.44549e+06	4.98731e+06	7.29334e+06	6.20073e+06	5.82973e+06	7.04026e+06	5.26548e+06
292	LPC(20:0e)+H	(20:0e)				139556	126805	108522	113037	130974	141168	111720	161823	93944.3
295	LPC(20:1)+H	(20:1)				3.5724e+06	4.64734e+06	2.0433e+06	2.1928e+06	3.73312e+06	2.74416e+06	3.34881e+06	3.3258e+06	2.24952e+06
297	LPC(20:2)+H	(20:2)				1.22717e+06	1.80068e+06	758386	766768	1.10464e+06	968564	1.06348e+06	1.33466e+06	817954
299	LPC(20:3)+H	(20:3)				1.06994e+07	1.43832e+07	5.61084e+06	6.83101e+06	1.10847e+07	6.22579e+06	1.04971e+07	9.3897e+06	6.02994e+06
306	LPC(20:4)+H	(20:4)				3.77525e+07	5.27155e+07	2.15492e+07	2.47019e+07	4.01025e+07	2.30777e+07	3.56805e+07	3.6186e+07	2.26252e+07
313	LPC(20:5)+H	(20:5)				4.7977e+06	4.19137e+06	2.7019e+06	3.17091e+06	4.36834e+06	2.45847e+06	4.18561e+06	4.09633e+06	3.11074e+06
318	LPC(22:0)+H	(22:0)				826423	647514	696382	746935	758165	995739	567204	950840	998529
319	LPC(22:1)+H	(22:1)				323035	210367	259136	260644	405971	347557	327823	369072	250078
320	LPC(22:3)+H	(22:3)				401034	221478	216692	248429	395601	360127	303866	414590	252524
321	LPC(22:4)+H	(22:4)				165919	244274	108036	130864	183010	141092	163193	168960	116681
323	LPC(22:5)+H	(22:5)				2.1341e+06	2.05863e+06	1.10923e+06	1.84967e+06	2.42666e+06	1.31346e+06	2.28477e+06	2.217e+06	1.53664e+06
326	LPC(22:6)+H	(22:6)				6.60497e+07	7.29761e+07	3.43122e+07	4.57833e+07	6.8441e+07	4.19753e+07	6.63802e+07	6.3702e+07	4.34797e+07
331	LPC(24:0)+H	(24:0)				756714	943003	771103	899600	1.02277e+06	1.09733e+06	816738	1.07043e+06	713293
341	LPE(18:0)+H	(18:0)				2.50235e+07	2.79728e+07	1.39694e+07	1.29624e+07	1.95606e+07	1.63248e+07	2.03252e+07	2.27471e+07	1.69992e+07
345	LPE(18:1)+H	(18:1)				8.36097e+06	1.15968e+07	4.45119e+06	4.46832e+06	7.71994e+06	5.70865e+06	7.23335e+06	7.37245e+06	4.9108e+06
348	LPE(18:2)+H	(18:2)				2.31578e+06	2.68648e+06	1.10425e+06	1.29004e+06	2.18735e+06	1.55555e+06	2.13508e+06	2.59705e+06	1.31917e+06
355	LPE(20:0)-H	(20:0)				199739	57955.2	105282	116408	146873	130023	154846	200565	137139
358	LPE(20:1)+H	(20:1)				464463	524357	222757	269240	463612	346031	490470	485822	303077
359	LPE(20:3)+H	(20:3)				420032	537859	191556	270148	474024	290700	447293	498265	280969
361	LPE(20:4)-H	(20:4)				3.51513e+06	4.99692e+06	2.12479e+06	2.22762e+06	3.41493e+06	2.34142e+06	3.23496e+06	3.50592e+06	2.35588e+06
364	LPE(20:5)-H	(20:5)				433142	376692	221266	234653	364623	231588	353272	424110	250868
366	LPE(22:5)+H	(22:5)				272356	270457	161400	240116	307830	240312	320468	333633	227452
370	LPE(22:6)+H	(22:6)				1.06907e+07	1.06901e+07	5.47931e+06	6.84465e+06	1.0638e+07	7.05812e+06	1.04883e+07	1.07439e+07	7.13168e+06
372	LPI(18:0)-H	(18:0)				286511	76187.2	274233	189662	300314	223630	191813	343899	325349
375	MGDG(20:3_20:3)-H	(20:3)	(20:3)			6.89551e+06	7.54808e+06	2.23258e+06	7.22876e+06	7.85866e+06	7.25268e+06	6.66803e+06	5.68711e+06	3.28797e+06
478	PC(24:0)+H	(24:0)				288785	189177	44685.9	33610.8	191061	43632.2	89069.4	13928	67676.2
499	PC(32:0)+H	(16:0)	(16:0)			4.28967e+08	7.51637e+08	3.94865e+08	4.90309e+08	5.9615e+08	5.69662e+08	4.67575e+08	5.59089e+08	2.19401e+08
503	PC(32:0e)+H	(16:0e)	(16:0)			1.90962e+07	4.1804e+07	1.6502e+07	2.05753e+07	2.59137e+07	2.5788e+07	2.18098e+07	2.39005e+07	9.57111e+06
506	PC(32:1)+H	(16:0)	(16:1)			1.85497e+08	1.88589e+08	1.69627e+08	2.32417e+08	2.47335e+08	1.94646e+08	1.83773e+08	1.82253e+08	1.8107e+08
510	PC(16:1e_16:0)+H	(16:1e)	(16:0)			1.93337e+06	222805	1.51221e+06	2.11287e+06	2.1445e+06	2.63923e+06	2.12679e+06	2.33526e+06	801700
513	PC(32:2)+H	(16:1)	(16:1)			8.85902e+06	7.9225e+06	9.56098e+06	1.59888e+07	1.23043e+07	1.09605e+07	1.04985e+07	6.351e+06	4.45233e+06
535	PC(34:0)+H	(18:0)	(16:0)			5.34462e+07	1.09167e+08	5.73209e+07	5.83206e+07	7.22907e+07	7.30831e+07	5.9528e+07	6.53135e+07	2.98325e+07
539	PC(34:1)+H	(16:0)	(18:1)			1.95956e+09	3.63148e+09	1.81025e+09	2.40639e+09	3.00208e+09	2.54124e+09	2.25219e+09	2.43919e+09	8.8949e+08
544	PC(34:1e)+H	(18:1e)	(16:0)			2.81162e+07	6.17284e+07	2.05313e+07	2.68915e+07	3.48774e+07	3.3945e+07	2.83045e+07	3.2154e+07	1.08193e+07
549	PC(34:2)+H	(16:1)	(18:1)			1.0817e+08	1.20225e+08	1.13036e+08	1.26403e+08	2.05237e+08	1.29561e+08	1.6732e+08	1.21523e+08	3.74078e+07
554	PC(34:2)+H	(16:0)	(18:2)			5.36604e+09	6.38077e+09	4.66726e+09	5.59935e+09	6.42833e+09	5.96283e+09	5.06109e+09	5.46555e+09	1.26545e+09
557	PC(16:2e_18:0)+H	(16:2e)	(18:0)			7.09707e+06	1.34021e+07	6.02028e+06	7.37878e+06	9.8717e+06	1.06517e+07	7.51613e+06	1.07146e+07	3.11222e+06
561	PC(34:3)+H	(16:1)	(18:2)			2.26076e+08	4.5472e+08	3.03106e+08	2.42971e+08	4.51048e+08	3.26256e+08	4.12094e+08	3.43337e+08	1.15194e+08
569	PC(34:3)+H	(16:0)	(18:3)			1.95165e+08	2.88366e+08	1.77374e+08	2.07951e+08	2.45631e+08	2.35745e+08	1.6737e+08	2.31256e+08	2.53488e+08
572	PC(34:4)+H	(16:1)	(18:3)			4.73085e+06	4.76732e+06	4.68214e+06	6.16095e+06	7.78619e+06	6.74274e+06	5.64877e+06	7.03152e+06	4.80581e+06
610	PC(36:1)+H	(18:0)	(18:1)			2.95881e+08	5.0062e+08	2.27918e+08	3.0523e+08	3.93859e+08	2.98811e+08	2.89151e+08	3.21194e+08	1.33058e+08
615	PC(18:1_18:1)+H	(18:1)	(18:1)			2.12976e+08	5.15182e+08	1.6423e+08	2.06062e+08	2.99137e+08	2.81971e+08	2.41848e+08	2.48496e+08	9.41349e+07
621	PC(36:2)+H	(18:0)	(18:2)			3.31934e+09	5.41953e+09	2.83316e+09	2.81057e+09	3.36305e+09	3.33141e+09	3.18666e+09	3.58951e+09	1.25013e+09
627	PC(18:2e_18:0)+H	(18:2e)	(18:0)			4.20831e+06	1.14933e+07	3.6037e+06	3.62641e+06	6.26576e+06	6.01757e+06	4.18089e+06	6.64849e+06	1.8724e+06
630	PC(36:3)+H	(18:1)	(18:2)			1.09305e+09	1.99594e+09	8.62287e+08	9.60745e+08	1.41073e+09	1.41972e+09	1.24183e+09	1.32993e+09	3.53113e+08
632	PC(36:3)+H	(16:0)	(20:3)			1.03696e+09	1.47791e+09	7.82007e+08	9.91369e+08	1.50129e+09	9.5008e+08	9.39725e+08	9.94855e+08	4.17613e+08
636	PC(18:0_18:3)+H	(18:0)	(18:3)			6.64496e+06	1.47943e+07	5.8557e+06	6.39114e+06	1.47799e+06	8.35432e+06	25525.9	8.06488e+06	532922
638	PC(18:3e_18:0)+H	(18:3e)	(18:0)			2.81424e+06	4.04422e+06	1.74452e+06	1.94299e+06	3.12708e+06	2.59294e+06	2.80608e+06	2.97356e+06	757168
643	PC(36:4)+H	(18:2)	(18:2)			6.76691e+08	1.00524e+09	5.03086e+08	5.44542e+08	6.76229e+08	7.96427e+08	5.95921e+08	8.41092e+08	3.98802e+08
649	PC(36:4)+H	(16:0)	(20:4)			1.88875e+09	2.36728e+09	1.68151e+09	1.82665e+09	2.14643e+09	1.95764e+09	1.88746e+09	1.88197e+09	6.10884e+08
650	PC(18:3e_18:1)+H	(18:3e)	(18:1)			1.44622e+07	2.89422e+07	1.31956e+07	1.44688e+07	1.87838e+07	1.96849e+07	1.5481e+07	1.70879e+07	6.78833e+06
653	PC(36:5)+H	(18:3)	(18:2)			6.26892e+07	6.38682e+07	6.03639e+07	6.20691e+07	9.15613e+07	8.58652e+07	6.66514e+07	9.26825e+07	5.54705e+07
658	PC(36:5)+H	(16:1)	(20:4)			7.69981e+07	9.07733e+07	7.5978e+07	7.15687e+07	1.0743e+08	8.49517e+07	8.94058e+07	6.54906e+07	1.719e+07
662	PC(36:5)+H	(16:0)	(20:5)			5.97127e+08	4.84315e+08	4.70365e+08	5.7464e+08	6.29037e+08	4.59862e+08	5.28508e+08	5.69034e+08	2.55279e+08
663	PC(18:4_18:1)+H	(18:4)	(18:1)			1.9123e+07	2.63107e+07	1.38133e+07	1.58239e+07	1.59572e+07	2.45788e+07	2.38552e+07	1.8781e+07	6.95409e+06
670	PC(36:6)+H	(16:1)	(20:5)			1.16855e+07	7.32752e+06	9.86957e+06	1.10167e+07	1.25028e+07	9.17784e+06	1.05191e+07	1.02602e+07	7.01479e+06
718	PC(38:1)+H	(20:0)	(18:1)			1.75632e+07	3.23236e+07	1.49151e+07	1.92904e+07	2.39094e+07	2.04102e+07	1.85417e+07	2.31343e+07	9.37869e+06
721	PC(38:2)+H	(18:0)	(20:2)			1.0255e+07	2.23326e+07	7.90837e+06	1.11918e+07	1.54876e+07	1.18367e+07	1.35054e+07	1.26563e+07	3.98195e+06
724	PC(38:2)+H	(20:0)	(18:2)			1.82417e+08	1.99744e+08	9.73857e+07	1.56001e+08	1.52862e+08	1.26985e+08	1.49394e+08	1.57685e+08	8.32812e+07
729	PC(38:3)+H	(20:1)	(18:2)			9.79282e+07	1.96837e+08	8.87619e+07	9.4024e+07	5.65814e+07	1.22435e+08	7.71414e+07	1.25343e+08	3.10173e+07
733	PC(38:3)+H	(18:0)	(20:3)			4.47562e+08	7.91795e+08	3.52479e+08	4.28058e+08	5.56959e+08	4.27825e+08	4.08349e+08	4.60241e+08	1.56774e+08
735	PC(18:1_20:2)+K	(18:1)	(20:2)			158523	1.71651e+06	142503	108073	142435	53840.7	92504	121135	43124.3
738	PC(38:4)+H	(18:1)	(20:3)			2.39234e+08	3.96232e+08	1.69376e+08	1.94825e+08	2.82912e+08	2.3674e+08	2.22965e+08	2.55123e+08	9.5301e+07
743	PC(38:4)+H	(18:0)	(20:4)			1.26463e+09	2.2559e+09	1.22271e+09	1.257e+09	1.45756e+09	1.47086e+09	1.34107e+09	1.41587e+09	4.4077e+08
744	PC(18:3e_20:1)+H	(18:3e)	(20:1)			1.70695e+06	5.0504e+06	2.20067e+06	2.31574e+06	1.95421e+06	2.81742e+06	1.61247e+06	1.89667e+06	1.19007e+06
745	PC(18:2e_20:2)+H	(18:2e)	(20:2)			4.481e+06	1.14348e+07	4.20442e+06	3.78583e+06	5.72403e+06	6.00098e+06	4.83064e+06	5.94264e+06	2.24157e+06
748	PC(38:5)+H	(18:1)	(20:4)			3.87484e+08	6.78769e+08	4.04695e+08	4.8208e+08	5.6743e+08	5.11447e+08	5.19416e+08	4.89682e+08	1.94476e+08
752	PC(38:5)+H	(18:0)	(20:5)			2.7669e+08	2.7967e+08	2.32544e+08	2.35998e+08	2.6126e+08	2.28646e+08	2.28988e+08	2.7027e+08	1.06139e+08
754	PC(18:1_20:4)+H	(18:1)	(20:4)			1.93946e+07	3.37917e+07	1.89473e+07	1.81104e+07	1.79113e+07	2.28092e+07	2.29193e+07	2.07057e+07	7.19111e+06
756	PC(38:5e)+H	(18:1e)	(20:4)			2.31683e+07	4.4558e+07	1.87248e+07	1.97857e+07	2.8894e+07	2.57249e+07	2.28275e+07	2.54152e+07	9.01143e+06
758	PC(18:3e_20:2)+H	(18:3e)	(20:2)			517415	934889	566572	682448	842608	979492	820845	687849	219574
760	PC(18:2_20:4)+HCOO	(18:2)	(20:4)			4.21305e+06	7.67301e+06	5.48847e+06	3.92917e+06	5.23947e+06	5.32071e+06	3.79071e+06	4.90139e+06	2.42941e+06
763	PC(38:6)+H	(18:2)	(20:4)			2.53619e+08	3.65454e+08	1.90604e+08	2.1145e+08	2.76188e+08	3.38822e+08	2.10635e+08	2.33142e+08	1.60249e+08
775	PC(38:6)+H	(16:0)	(22:6)			3.41113e+09	3.99767e+09	3.2387e+09	3.77106e+09	3.86856e+09	3.76835e+09	3.38656e+09	3.86654e+09	2.3415e+09
781	PC(38:7)+H	(20:5)	(18:2)			4.94122e+07	4.57539e+07	3.93919e+07	3.99327e+07	4.97972e+07	4.46749e+07	4.19856e+07	5.75812e+07	2.90735e+07
784	PC(38:7)+H	(16:1)	(22:6)			9.52405e+07	9.60551e+07	8.65292e+07	1.07142e+08	1.42943e+08	1.03852e+08	1.01842e+08	1.01074e+08	6.84283e+07
791	PC(16:1e_22:6)+H	(16:1e)	(22:6)			9.20475e+06	1.39577e+07	8.4737e+06	8.4604e+06	1.09452e+07	2.68813e+07	9.50458e+06	1.19686e+07	3.49892e+06
798	PC(18:4_20:4)+H	(18:4)	(20:4)			1.45555e+07	1.26536e+07	1.30787e+07	1.56849e+07	1.51893e+07	1.29988e+07	1.53429e+07	1.50853e+07	6.67523e+06
833	PC(40:2)+H	(22:0)	(18:2)			5.15375e+06	7.08469e+06	3.64038e+06	4.51431e+06	6.87469e+06	5.79529e+06	5.03245e+06	8.7183e+06	3.07186e+06
838	PC(40:3)+H	(20:0)	(20:3)			7.40617e+06	1.03753e+07	5.60631e+06	6.95257e+06	1.22667e+07	6.94056e+06	6.42741e+06	1.04298e+07	3.46212e+06
843	PC(40:4)+H	(20:1)	(20:3)			1.00247e+07	2.00535e+07	6.94477e+06	9.9375e+06	1.46389e+07	1.20604e+07	1.01301e+07	1.32621e+07	3.89611e+06
848	PC(40:4)+H	(20:0)	(20:4)			3.74382e+07	6.22462e+07	3.2452e+07	3.69209e+07	4.5963e+07	3.76049e+07	3.67799e+07	4.61122e+07	1.85529e+07
849	PC(18:3e_22:1)+H	(18:3e)	(22:1)			398786	1.04668e+06	145239	254615	339520	486704	153472	223031	192830
854	PC(18:0_22:5)+H	(18:0)	(22:5)			6.93568e+07	9.62473e+07	6.49054e+07	7.95035e+07	8.71897e+07	7.45145e+07	8.23663e+07	7.98165e+07	3.3397e+07
864	PC(40:6)+H	(18:0)	(22:6)			1.01235e+09	1.40849e+09	8.97644e+08	9.69011e+08	1.08178e+09	1.11441e+09	9.2225e+08	1.14329e+09	3.66459e+08
867	PC(18:3e_22:3)+H	(18:3e)	(22:3)			3.17072e+06	5.66835e+06	2.41629e+06	2.56076e+06	3.77579e+06	3.39601e+06	3.39348e+06	3.51819e+06	1.05302e+06
869	PC(18:0e_22:6)+HCOO	(18:0e)	(22:6)			94454.7	216872	79204	93210.1	109047	130277	108238	131740	50380.4
870	PC(40:6e)+H	(18:0e)	(22:6)			4.12735e+06	1.15053e+07	3.60084e+06	5.94984e+06	5.602e+06	7.36463e+06	5.57146e+06	6.02304e+06	2.64442e+06
871	PC(22:5_18:2)+H	(22:5)	(18:2)			8.93665e+06	9.24848e+06	5.9664e+06	7.38622e+06	9.98306e+06	9.18148e+06	8.75776e+06	1.22588e+07	4.97341e+06
873	PC(40:7)+H	(20:3)	(20:4)			1.65441e+07	2.04998e+07	1.09705e+07	1.53582e+07	2.10588e+07	1.3112e+07	1.25069e+07	1.68227e+07	6.21305e+06
878	PC(40:7)+H	(18:1)	(22:6)			5.67152e+08	7.79918e+08	4.80309e+08	5.49698e+08	7.36219e+08	6.56569e+08	6.63635e+08	6.86981e+08	1.7351e+08
884	PC(18:2_22:6)+H	(18:2)	(22:6)			2.54258e+08	3.11423e+08	2.17517e+08	2.17257e+08	3.00597e+08	3.03948e+08	2.4969e+08	3.19714e+08	9.66571e+07
891	PC(40:9)+H	(18:3)	(22:6)			1.30288e+07	1.29274e+07	1.06526e+07	1.15728e+07	1.47435e+07	1.44531e+07	1.25623e+07	1.71531e+07	7.90108e+06
913	PC(42:10)+H	(20:4)	(22:6)			3.34355e+07	4.97878e+07	3.28457e+07	3.29824e+07	4.9555e+07	4.31752e+07	3.69002e+07	4.29982e+07	1.7978e+07
914	PC(20:5_22:6)+HCOO	(20:5)	(22:6)			155720	124889	114401	123073	147557	143215	122114	163424	94117.9
915	PC(42:11)+H	(20:5)	(22:6)			3.84302e+06	3.60081e+06	2.86525e+06	2.84974e+06	3.56525e+06	3.64446e+06	3.80809e+06	3.8873e+06	2.89259e+06
929	PC(42:6)+H	(20:0)	(22:6)			4.17768e+07	5.01259e+07	3.39071e+07	4.2119e+07	4.70199e+07	3.88141e+07	3.98036e+07	5.26042e+07	2.15653e+07
936	PC(42:7)+H	(20:1)	(22:6)			2.86515e+07	4.86653e+07	2.70791e+07	3.27712e+07	4.11005e+07	3.55757e+07	3.62303e+07	4.02686e+07	1.50049e+07
942	PC(42:9)+H	(20:3)	(22:6)			1.64118e+07	2.21839e+07	1.3557e+07	1.54519e+07	1.95405e+07	1.75448e+07	1.68772e+07	1.89737e+07	9.39817e+06
943	PC(22:5_20:4)+H	(22:5)	(20:4)			1.31559e+07	1.62376e+07	1.38779e+07	1.21038e+07	1.12924e+07	1.54056e+07	1.38844e+07	1.45046e+07	4.63459e+06
952	PC(44:12)+H	(22:6)	(22:6)			8.61742e+06	1.08784e+07	6.66775e+06	8.1789e+06	1.00745e+07	1.02362e+07	9.02745e+06	1.06357e+07	5.22505e+06
973	PE(16:0_16:0)+H	(16:0)	(16:0)			626314	953568	599898	732601	906283	1.07906e+06	617045	803775	415891
975	PE(16:0_16:1)+H	(16:0)	(16:1)			1.31517e+06	760826	1.49595e+06	2.78769e+06	2.36086e+06	1.63821e+06	1.86814e+06	1.45007e+06	1.19902e+06
977	PE(16:1_16:1)+H	(16:1)	(16:1)			228476	139943	202708	261287	226611	221496	233269	58037.1	110256
978	PE(18:0_16:0)+Na	(18:0)	(16:0)			1.89106e+07	3.22533e+07	1.56518e+07	2.04014e+07	2.55467e+07	2.40735e+07	2.17725e+07	2.25813e+07	7.79996e+06
983	PE(16:0_18:1)+Na	(16:0)	(18:1)			2.34191e+08	2.97318e+08	1.82864e+08	2.19698e+08	2.82164e+08	2.25142e+08	2.24707e+08	2.29727e+08	7.7021e+07
987	PE(16:0e_18:1)+H	(16:0e)	(18:1)			349637	722825	329346	332483	516059	577349	369710	403486	149923
988	PE(16:0p_18:1)+H	(16:0p)	(18:1)			1.3631e+06	3.67365e+06	1.32788e+06	1.65274e+06	1.98439e+06	2.97324e+06	1.62518e+06	1.84353e+06	744163
989	PE(16:1_18:1)+Na	(16:1)	(18:1)			1.24325e+07	1.19361e+07	9.18241e+06	1.28839e+07	1.71652e+07	1.1081e+07	1.16639e+07	1.19797e+07	3.00305e+06
991	PE(16:0_18:2)+H	(16:0)	(18:2)			1.86091e+08	2.21937e+08	1.31047e+08	1.72164e+08	2.17634e+08	1.97584e+08	1.7446e+08	2.19128e+08	7.81732e+07
995	PE(16:0p_18:2)+H	(16:0p)	(18:2)			1.47471e+06	2.5002e+06	912142	1.49977e+06	1.61661e+06	1.97896e+06	1.47775e+06	2.00662e+06	568322
998	PE(16:1_18:2)+H	(16:1)	(18:2)			1.31408e+07	1.38053e+07	9.8283e+06	1.40477e+07	1.31706e+07	1.34876e+07	1.03699e+07	1.0433e+07	8.12281e+06
1002	PE(16:0_18:3)+H	(16:0)	(18:3)			3.57313e+06	2.20066e+06	3.34061e+06	4.2427e+06	6.23522e+06	2.54269e+06	3.92456e+06	5.54159e+06	1.49555e+06
1005	PE(16:1e_18:2)-H	(16:1e)	(18:2)			217511	300329	153522	197680	231421	262852	228261	272564	72314.3
1006	PE(16:1_18:3)+H	(16:1)	(18:3)			166952	89156.7	193943	251157	289749	229211	161950	238904	159011
1020	PE(18:0_18:0)+Na	(18:0)	(18:0)			7.04116e+07	1.30692e+08	5.65125e+07	6.62025e+07	8.27951e+07	7.52001e+07	6.86259e+07	7.47899e+07	2.91455e+07
1024	PE(18:0_18:1)+Na	(18:0)	(18:1)			5.97446e+08	1.13907e+09	4.71816e+08	5.59411e+08	7.371e+08	6.24537e+08	5.86862e+08	6.0877e+08	2.2037e+08
1028	PE(16:0p_20:1)+H	(16:0p)	(20:1)			795397	2.40062e+06	548933	894925	977137	2.10714e+06	921567	1.00408e+06	300573
1029	PE(18:1_18:1)+Na	(18:1)	(18:1)			1.46706e+08	2.42467e+08	1.20571e+08	1.45549e+08	1.92905e+08	1.65558e+08	1.60238e+08	1.72321e+08	5.55969e+07
1034	PE(18:0_18:2)+H	(18:0)	(18:2)			1.84564e+08	3.28819e+08	1.34032e+08	1.53851e+08	2.05992e+08	1.9508e+08	1.71228e+08	2.13301e+08	6.28339e+07
1039	PE(18:2e_18:0)+Na	(18:2e)	(18:0)			563384	1.07562e+06	132264	258484	456112	848213	456664	445172	59312.8
1044	PE(18:1p_18:1)+H	(18:1p)	(18:1)			511748	1.50102e+06	497733	582109	704396	1.86054e+06	619447	576102	241225
1045	PE(18:0p_18:2)+H	(18:0p)	(18:2)			2.06963e+06	5.17409e+06	1.60728e+06	1.73988e+06	2.70716e+06	3.08759e+06	2.16157e+06	3.27733e+06	810714
1049	PE(16:0_20:3)+Na	(16:0)	(20:3)			5.50991e+08	7.14117e+08	5.31079e+08	6.58376e+08	7.3275e+08	6.67442e+08	6.38063e+08	6.92762e+08	2.71112e+08
1051	PE(18:1_18:2)+H	(18:1)	(18:2)			1.24366e+08	2.41514e+08	8.54968e+07	1.00366e+08	1.34741e+08	1.4486e+08	1.26426e+08	1.49892e+08	3.83633e+07
1058	PE(18:1e_18:2)-H	(18:1e)	(18:2)			398781	862308	260553	339266	419996	573272	397276	519758	126327
1060	PE(18:2_18:2)+Na	(18:2)	(18:2)			2.30702e+07	2.04188e+07	2.17376e+07	2.71467e+07	3.44864e+07	2.42493e+07	2.49985e+07	2.41148e+07	1.01827e+07
1068	PE(16:0_20:4)+H	(16:0)	(20:4)			2.34191e+08	2.97318e+08	1.82864e+08	2.19698e+08	2.82164e+08	2.25142e+08	2.24707e+08	2.29727e+08	7.7021e+07
1071	PE(16:0p_20:4)+H	(16:0p)	(20:4)			1.61299e+07	2.72695e+07	1.45062e+07	1.43029e+07	2.03543e+07	1.97716e+07	1.5542e+07	1.73738e+07	6.1729e+06
1074	PE(18:3_18:2)+H	(18:3)	(18:2)			3.09605e+06	3.03132e+06	2.13477e+06	2.25655e+06	3.57042e+06	4.01383e+06	3.02361e+06	5.01246e+06	1.09481e+06
1076	PE(16:1_20:4)+H	(16:1)	(20:4)			1.1516e+07	1.14565e+07	1.01607e+07	1.31311e+07	1.63122e+07	1.18383e+07	1.22971e+07	1.06684e+07	3.01417e+06
1080	PE(16:0_20:5)+H	(16:0)	(20:5)			1.00573e+08	8.71089e+07	6.31259e+07	8.59592e+07	1.05738e+08	7.98755e+07	8.45597e+07	1.0592e+08	3.66431e+07
1083	PE(16:1e_20:4)-H	(16:1e)	(20:4)			2.30094e+06	4.6543e+06	2.04449e+06	2.18395e+06	2.23887e+06	3.17718e+06	2.37344e+06	2.5198e+06	905884
1087	PE(16:1_20:5)+H	(16:1)	(20:5)			2.28999e+06	1.28488e+06	1.55235e+06	2.03143e+06	2.44401e+06	1.50074e+06	1.79498e+06	1.69129e+06	1.30611e+06
1108	PE(20:0_18:1)+Na	(20:0)	(18:1)			1.22479e+07	1.94727e+07	9.64369e+06	1.27042e+07	1.55186e+07	1.42066e+07	1.27847e+07	1.69993e+07	5.92241e+06
1110	PE(18:0_20:1)+H	(18:0)	(20:1)			2.70054e+06	5.96872e+06	2.19059e+06	3.31805e+06	4.26515e+06	3.70243e+06	2.96765e+06	3.73142e+06	1.23979e+06
1113	PE(20:1_18:1)+H	(20:1)	(18:1)			2.37035e+06	5.42024e+06	2.15879e+06	2.74926e+06	3.47102e+06	2.87249e+06	2.78389e+06	2.73249e+06	1.03426e+06
1115	PE(20:0_18:2)+H	(20:0)	(18:2)			8.85037e+06	1.04758e+07	6.59177e+06	8.25914e+06	1.06714e+07	8.24576e+06	8.97569e+06	1.22117e+07	2.94649e+06
1119	PE(20:0p_18:2)+H	(20:0p)	(18:2)			401279	940704	221083	267548	441073	527654	366056	509818	127711
1120	PE(18:0_20:3)+Na	(18:0)	(20:3)			3.07413e+08	3.64217e+08	2.24672e+08	2.6914e+08	3.10569e+08	3.27655e+08	3.11965e+08	3.30597e+08	1.26237e+08
1121	PE(20:1_18:2)-H	(20:1)	(18:2)			853092	1.91239e+06	713824	761823	1.0074e+06	1.16669e+06	1.10992e+06	1.26147e+06	270625
1131	PE(18:0p_20:3)+H	(18:0p)	(20:3)			497010	1.26468e+06	415283	639083	768099	643452	624290	717697	224584
1132	PE(18:1_20:3)+Na	(18:1)	(20:3)			1.90701e+08	2.81916e+08	1.56051e+08	1.87707e+08	2.41743e+08	2.30884e+08	2.11948e+08	2.20146e+08	5.47474e+07
1136	PE(18:0_20:4)+H	(18:0)	(20:4)			6.37401e+08	1.25513e+09	5.09965e+08	5.83966e+08	7.89365e+08	6.93027e+08	6.49662e+08	6.62317e+08	2.487e+08
1140	PE(20:2e_18:2)+H	(20:2e)	(18:2)			905495	2.34333e+06	1.08844e+06	863062	1.30683e+06	1.33857e+06	1.16792e+06	1.18912e+06	405634
1141	PE(18:1p_20:3)+H	(18:1p)	(20:3)			603549	1.12453e+06	523298	636691	663417	752834	537648	604897	247844
1143	PE(18:0p_20:4)+H	(18:0p)	(20:4)			1.10575e+07	2.22445e+07	9.84213e+06	1.03672e+07	1.32707e+07	1.40247e+07	1.23845e+07	1.31922e+07	4.4114e+06
1147	PE(18:1_20:4)+H	(18:1)	(20:4)			1.74136e+08	2.99928e+08	1.4095e+08	1.70412e+08	2.2616e+08	1.90271e+08	1.89391e+08	1.93093e+08	7.5034e+07
1151	PE(18:0_20:5)+H	(18:0)	(20:5)			9.24468e+07	1.03723e+08	6.59565e+07	8.69922e+07	1.01389e+08	8.67952e+07	8.19101e+07	1.12054e+08	3.46641e+07
1156	PE(18:1e_20:4)-H	(18:1e)	(20:4)			1.94254e+06	4.30763e+06	1.90433e+06	2.04109e+06	2.62489e+06	2.73516e+06	2.30694e+06	2.50008e+06	870026
1159	PE(16:0p_22:5)+H	(16:0p)	(22:5)			1.14263e+07	1.98466e+07	1.02617e+07	1.21474e+07	1.42233e+07	1.40065e+07	1.23715e+07	1.40288e+07	4.83243e+06
1162	PE(18:2_20:4)+H	(18:2)	(20:4)			2.57122e+07	4.57027e+07	1.92599e+07	1.97111e+07	3.03478e+07	2.93181e+07	3.02738e+07	3.30956e+07	1.2204e+07
1165	PE(18:1_20:5)+H	(18:1)	(20:5)			2.7797e+07	2.65463e+07	1.74787e+07	2.09084e+07	2.59771e+07	2.07673e+07	2.49017e+07	2.5187e+07	1.19318e+07
1172	PE(16:0_22:6)+H	(16:0)	(22:6)			5.5119e+08	7.14149e+08	5.31042e+08	6.58367e+08	7.32148e+08	6.67128e+08	6.37103e+08	6.92239e+08	2.66938e+08
1177	PE(16:1e_22:5)-H	(16:1e)	(22:5)			1.53668e+06	2.68225e+06	1.39183e+06	1.45531e+06	1.76376e+06	1.94089e+06	1.7567e+06	1.75328e+06	528796
1179	PE(16:0p_22:6)+H	(16:0p)	(22:6)			1.66635e+07	2.6746e+07	1.46319e+07	1.67862e+07	2.07245e+07	2.7964e+07	1.85139e+07	2.22302e+07	6.93981e+06
1181	PE(18:3_20:4)+H	(18:3)	(20:4)			4.72526e+06	4.08993e+06	2.5867e+06	3.29797e+06	4.974e+06	3.88426e+06	3.84518e+06	5.09897e+06	1.94004e+06
1184	PE(16:1_22:6)+H	(16:1)	(22:6)			2.53255e+07	2.1295e+07	2.387e+07	2.98685e+07	3.59038e+07	2.64405e+07	2.77151e+07	2.69894e+07	1.21757e+07
1189	PE(16:1e_22:6)-H	(16:1e)	(22:6)			2.91938e+06	4.90203e+06	2.39446e+06	2.93954e+06	3.31054e+06	5.0086e+06	3.30377e+06	3.43707e+06	1.35383e+06
1190	PE(18:3_20:5)+H	(18:3)	(20:5)			332774	146224	163099	220131	272933	329818	231315	286431	196294
1199	PE(18:1_22:1)-H	(18:1)	(22:1)			136258	297851	131663	125623	261415	186222	211216	211135	95478
1200	PE(20:0_20:3)+Na	(20:0)	(20:3)			9.73355e+06	9.38834e+06	6.05859e+06	8.49625e+06	1.00304e+07	8.38167e+06	7.84391e+06	1.14404e+07	3.63165e+06
1203	PE(18:0_22:4)+H	(18:0)	(22:4)			4.69235e+06	9.24158e+06	3.88873e+06	5.18474e+06	5.74888e+06	4.32215e+06	5.05097e+06	5.80221e+06	2.0888e+06
1205	PE(20:0_20:4)+H	(20:0)	(20:4)			1.22479e+07	1.94727e+07	9.64369e+06	1.27042e+07	1.55186e+07	1.42066e+07	1.27847e+07	1.69993e+07	5.92241e+06
1209	PE(20:0p_20:4)+H	(20:0p)	(20:4)			1.28838e+06	2.93921e+06	1.05072e+06	1.11146e+06	1.40785e+06	1.44618e+06	1.21299e+06	1.47048e+06	423549
1211	PE(18:0_22:5)+H	(18:0)	(22:5)			2.39509e+07	4.03198e+07	1.93779e+07	2.86853e+07	3.48812e+07	2.61931e+07	2.89775e+07	2.96005e+07	1.07533e+07
1215	PE(20:1e_20:4)-H	(20:1e)	(20:4)			222967	518011	191996	190041	234421	269849	239426	240875	84550.9
1216	PE(18:0p_22:5)+H	(18:0p)	(22:5)			3.39254e+06	5.66857e+06	2.85515e+06	3.42647e+06	4.53407e+06	4.68999e+06	3.67576e+06	4.23054e+06	1.46176e+06
1217	PE(20:3_20:3)+Na	(20:3)	(20:3)			1.85493e+06	1.42143e+06	1.00424e+06	1.05951e+06	1.46891e+06	1.51021e+06	1.19365e+06	2.21185e+06	433650
1218	PE(18:1_22:5)-H	(18:1)	(22:5)			1.00575e+06	1.66289e+06	502536	759166	793153	871815	857786	1.41163e+06	280321
1221	PE(18:0_22:6)+H	(18:0)	(22:6)			3.33093e+08	4.00585e+08	2.48642e+08	2.89215e+08	3.30377e+08	3.42199e+08	3.26799e+08	3.7027e+08	1.27265e+08
1224	PE(18:0e_22:6)-H	(18:0e)	(22:6)			75905.7	208572	98446.2	109120	180649	229372	128770	154624	52764.4
1225	PE(18:1e_22:5)-H	(18:1e)	(22:5)			616465	1.18199e+06	485515	631268	756608	883631	655669	807003	268122
1226	PE(18:0p_22:6)+H	(18:0p)	(22:6)			1.25667e+07	2.44691e+07	1.05361e+07	1.1689e+07	1.59154e+07	2.44229e+07	1.33133e+07	1.78043e+07	5.17905e+06
1227	PE(20:3_20:4)+H	(20:3)	(20:4)			574171	1.19688e+06	640555	803455	1.4198e+06	575413	854601	966679	281040
1230	PE(18:1_22:6)+H	(18:1)	(22:6)			1.90626e+08	2.82592e+08	1.56013e+08	1.87659e+08	2.41562e+08	2.56251e+08	2.05964e+08	2.20148e+08	5.53304e+07
1235	PE(18:1e_22:6)-H	(18:1e)	(22:6)			2.25515e+06	4.9209e+06	1.87263e+06	2.03166e+06	2.60803e+06	4.03267e+06	2.6565e+06	3.17207e+06	1.00631e+06
1238	PE(18:2_22:6)+H	(18:2)	(22:6)			3.00402e+07	3.81979e+07	2.13517e+07	2.96833e+07	3.10973e+07	3.80005e+07	2.73197e+07	3.69009e+07	1.09296e+07
1243	PE(18:2e_22:6)-H	(18:2e)	(22:6)			949978	2.00765e+06	744623	973345	1.15519e+06	1.54499e+06	1.06264e+06	1.18169e+06	428705
1245	PE(18:3_22:6)+H	(18:3)	(22:6)			3.97914e+06	3.0661e+06	2.52454e+06	3.46171e+06	4.09176e+06	4.13996e+06	3.32708e+06	4.9894e+06	2.1563e+06
1252	PE(20:4_22:6)+H	(20:4)	(22:6)			3.19318e+06	3.2933e+06	2.11118e+06	2.51724e+06	3.32853e+06	3.18146e+06	2.66501e+06	3.13008e+06	1.07567e+06
1255	PE(20:5_22:6)+H	(20:5)	(22:6)			988361	593384	364709	503304	611903	591959	515706	801179	381878
1256	PE(20:3_22:1)+Na	(20:3)	(22:1)			384919	488944	236174	410636	563455	446899	382598	484003	173077
1257	PE(20:0p_22:5)+H	(20:0p)	(22:5)			903871	2.20611e+06	859700	1.09776e+06	1.11893e+06	1.23407e+06	1.02466e+06	1.19923e+06	363290
1261	PE(20:0_22:6)+H	(20:0)	(22:6)			9.66428e+06	9.3644e+06	5.91891e+06	8.53966e+06	9.87684e+06	8.39922e+06	7.92453e+06	1.14763e+07	3.8994e+06
1262	PE(42:6)+Na	(20:0)	(22:6)			1.19728e+06	1.30134e+06	921511	1.20485e+06	1.15627e+06	1.14016e+06	1.16475e+06	1.49187e+06	435554
1263	PE(20:0p_22:6)+H	(20:0p)	(22:6)			2.70339e+06	5.78499e+06	1.99485e+06	2.3428e+06	2.99641e+06	3.21872e+06	2.67128e+06	3.58469e+06	790895
1265	PE(20:1_22:6)+H	(20:1)	(22:6)			8.84195e+06	1.13236e+07	6.98924e+06	7.44025e+06	1.02491e+07	9.50952e+06	9.2671e+06	1.0437e+07	3.36866e+06
1267	PE(42:7e)+Na	(20:1e)	(22:6)			707770	939108	351716	593028	459665	553960	487591	601311	228216
1269	PE(20:2_22:6)+H	(20:2)	(22:6)			2.82075e+06	3.70431e+06	2.34451e+06	3.06921e+06	3.55146e+06	3.29912e+06	3.21157e+06	4.42939e+06	1.06199e+06
1271	PE(22:5_20:4)+H	(22:5)	(20:4)			148905	337635	184223	338664	467928	337131	181316	55479.7	100166
1273	PE(20:3_22:6)+H	(20:3)	(22:6)			1.86299e+06	1.41292e+06	1.00094e+06	1.06533e+06	1.50832e+06	1.51557e+06	1.18677e+06	1.9827e+06	432222
1274	PE(22:6_22:6)+H	(22:6)	(22:6)			1.63248e+06	1.33984e+06	925954	1.12052e+06	1.38386e+06	1.50138e+06	1.2519e+06	1.83982e+06	409680
1276	PE(24:0_20:4)+H	(24:0)	(20:4)			76280.8	134365	88738.4	75192.9	100904	105625	79546.2	128557	40209.4
1277	PE(24:1_20:4)+H	(24:1)	(20:4)			137907	234756	105047	128916	197065	182328	146080	192323	72350.9
1278	PE(22:0_22:6)+H	(22:0)	(22:6)			96206.2	430792	125607	269232	244180	161277	151107	389999	143397
1279	PE(22:1_22:6)+H	(22:1)	(22:6)			409940	498297	242692	426914	555216	470152	391494	484003	178738
1282	PG(18:1_18:1)-H	(18:1)	(18:1)			198018	273072	299198	189097	364744	351223	248040	379060	217684
1283	PG(18:1_18:2)-H	(18:1)	(18:2)			58928.2	49928	125767	65189.9	88188.8	115158	70989.8	129840	53672.4
1285	PG(18:1_22:6)+NH4	(18:1)	(22:6)			329403	288110	566538	343043	496734	542778	411849	714300	311503
1287	PG(18:2_22:6)+NH4	(18:2)	(22:6)			301089	258868	521207	291885	389121	585447	403482	588377	344569
1289	PG(22:6_22:6)+Na	(22:6)	(22:6)			319542	225131	543135	286871	411820	586986	472395	657227	324686
1291	PG(22:6_22:6)+NH4	(22:6)	(22:6)			1.3968e+06	999574	2.15635e+06	1.23003e+06	1.69435e+06	2.40896e+06	1.94719e+06	2.77266e+06	1.49156e+06
1294	PI(16:0_18:2)+NH4	(16:0)	(18:2)			6.5028e+06	8.99972e+06	6.94011e+06	6.68488e+06	8.31e+06	9.50521e+06	7.71203e+06	1.02369e+07	3.1686e+06
1295	PI(18:0_18:1)+Na	(18:0)	(18:1)			1.96746e+06	581727	5.42316e+06	2.33196e+06	2.65959e+06	4.68246e+06	2.26751e+06	4.35668e+06	1.44556e+06
1297	PI(18:0_18:2)+NH4	(18:0)	(18:2)			1.13286e+06	227812	3.24283e+06	1.28447e+06	1.32875e+06	2.58957e+06	1.24399e+06	2.29937e+06	881456
1299	PI(18:1_18:2)+NH4	(18:1)	(18:2)			779860	453676	1.29861e+06	706322	1.0969e+06	1.85367e+06	891649	1.97241e+06	606867
1301	PI(16:0_20:3)+NH4	(16:0)	(20:3)			897808	559148	1.83545e+06	996427	1.19583e+06	1.56069e+06	974440	1.59535e+06	1.1661e+06
1304	PI(16:0_20:4)+NH4	(16:0)	(20:4)			2.97411e+06	2.13182e+06	5.98484e+06	3.39703e+06	4.48275e+06	4.87857e+06	3.17974e+06	5.01183e+06	2.19913e+06
1308	PI(16:0_20:5)+NH4	(16:0)	(20:5)			234770	108356	334346	237903	255980	243716	216005	321007	267047
1312	PI(18:0_20:3)+NH4	(18:0)	(20:3)			2.93749e+06	1.12412e+06	6.51188e+06	3.07947e+06	3.76546e+06	5.98635e+06	3.00778e+06	5.87559e+06	1.85426e+06
1313	PI(18:1_20:3)-H	(18:1)	(20:3)			224893	106239	315112	193463	360339	451215	201775	522055	204225
1316	PI(18:0_20:4)+NH4	(18:0)	(20:4)			1.45878e+07	5.8302e+06	3.49727e+07	1.44439e+07	1.75826e+07	2.81809e+07	1.47889e+07	2.71908e+07	9.93598e+06
1318	PI(18:1_20:4)+NH4	(18:1)	(20:4)			1.67905e+06	724749	3.87996e+06	1.48228e+06	2.27599e+06	3.15706e+06	1.74042e+06	3.0063e+06	1.1242e+06
1320	PI(18:0_20:5)+NH4	(18:0)	(20:5)			1.47355e+06	147368	2.75192e+06	1.14675e+06	1.20271e+06	2.08564e+06	1.10611e+06	2.32513e+06	1.115e+06
1322	PI(16:0_22:6)+NH4	(16:0)	(22:6)			663097	454560	1.11699e+06	716028	851314	1.09868e+06	625868	1.25596e+06	677064
1324	PI(20:0_20:4)-H	(20:0)	(20:4)			59458.7	0	137492	50132.8	72494.9	118190	63882.8	106524	101150
1327	PI(18:0_22:6)+NH4	(18:0)	(22:6)			1.3136e+06	139768	3.47116e+06	1.47428e+06	1.29314e+06	2.98074e+06	1.8348e+06	2.97816e+06	642888
1328	PMe(16:0_16:0)+H	(16:0)	(16:0)			4.07618e+06	6.26676e+06	4.49059e+06	4.79896e+06	4.27322e+06	4.59232e+06	5.18349e+06	3.91365e+06	1.80989e+06
1329	PS(18:0_16:1)+Na	(18:0)	(16:1)			631543	324002	1.4736e+06	737260	1.22308e+06	975607	732913	1.1453e+06	538850
1330	PS(18:0_18:1)-H	(18:0)	(18:1)			99140.3	73369.5	174240	74040.2	104393	202030	94349.4	154975	70269.8
1331	PS(18:1_18:1)+Na	(18:1)	(18:1)			1.27295e+06	699441	1.83305e+06	1.0145e+06	1.96957e+06	2.07618e+06	937504	2.06461e+06	894768
1332	PS(18:0_18:2)-H	(18:0)	(18:2)			225598	123452	371403	164842	160930	376948	212555	369599	136262
1333	PS(16:0_20:3)+Na	(16:0)	(20:3)			2.72404e+06	1.75506e+06	5.83478e+06	3.78262e+06	3.7366e+06	5.91638e+06	2.81e+06	5.40757e+06	2.09097e+06
1335	PS(16:0_20:4)+H	(16:0)	(20:4)			705010	401663	1.78157e+06	801306	1.3206e+06	1.38363e+06	886463	1.17952e+06	646225
1336	PS(18:2_18:2)-H	(18:2)	(18:2)			551219	704465	631664	631484	549676	787371	690359	582862	231443
1337	PS(16:0_20:5)+H	(16:0)	(20:5)			183200	54872.5	252565	139150	176731	237877	137437	201446	140796
1338	PS(18:0_20:3)+Na	(18:0)	(20:3)			8.44125e+06	5.76928e+06	1.68109e+07	1.10396e+07	1.13314e+07	1.56091e+07	9.90723e+06	1.66603e+07	5.30654e+06
1342	PS(18:0_20:4)+H	(18:0)	(20:4)			4.80299e+06	3.00082e+06	9.69654e+06	4.54996e+06	5.93313e+06	8.73334e+06	4.08391e+06	6.58784e+06	3.12277e+06
1346	PS(18:0_20:5)+H	(18:0)	(20:5)			1.47033e+06	643950	2.13374e+06	1.11337e+06	2.12218e+06	2.2101e+06	1.45453e+06	2.31924e+06	984701
1347	PS(20:3_18:2)-H	(20:3)	(18:2)			775012	1.21171e+06	702753	704993	721454	1.04651e+06	896816	900384	368876
1350	PS(16:0_22:6)+H	(16:0)	(22:6)			3.55806e+06	1.95387e+06	6.33587e+06	4.18668e+06	4.78478e+06	6.36346e+06	3.5522e+06	5.86096e+06	2.32369e+06
1353	PS(18:2_20:4)-H	(18:2)	(20:4)			603445	756172	646976	703044	523565	646836	686958	579129	312096
1360	PS(18:0_22:6)+H	(18:0)	(22:6)			9.56182e+06	5.9539e+06	1.79411e+07	1.15384e+07	1.17393e+07	1.98339e+07	1.02733e+07	1.73149e+07	6.25771e+06
1363	PS(20:3_20:4)-H	(20:3)	(20:4)			508598	841600	566292	657225	494703	836505	715994	601227	344087
1366	PS(20:4_20:4)-H	(20:4)	(20:4)			214897	364483	184291	192341	274532	231449	224281	236696	1741.9
1367	PS(18:2_22:6)-H	(18:2)	(22:6)			367292	271832	372384	393741	304912	314384	589021	364196	73538.2
1418	SM(d18:1_24:0)+H	(d18:1)	(24:0)			1.54947e+08	2.63848e+08	1.17932e+08	1.59176e+08	2.30103e+08	2.16321e+08	1.40125e+08	2.32252e+08	8.87637e+07
1424	SM(d18:1_24:1)+H	(d18:1)	(24:1)			24568	18026.6	37995.8	34701	900280	88031.1	66941.5	38378.6	16984.8
1428	SM(d18:1_24:3)+H	(d18:1)	(24:3)			2.46426e+07	3.32388e+07	1.86486e+07	2.29487e+07	2.15445e+07	2.02203e+07	1.98688e+07	2.29813e+07	8.15317e+06
1438	SM(d20:1_24:3)+H	(d20:1)	(24:3)			1.35114e+07	2.12405e+07	1.13925e+07	1.28847e+07	1.65286e+07	1.57052e+07	1.2256e+07	1.73386e+07	5.34163e+06
1446	SPH(d18:0)+H	(d18:0)				386609	775510	317517	361269	540589	399560	296823	377759	274449
1447	SPH(d18:1)+H	(d18:1)				1.54117e+06	2.35073e+06	1.11364e+06	1.12124e+06	2.09024e+06	1.26989e+06	1.32878e+06	1.73748e+06	1.2338e+06
1448	SPH(d18:2)+H	(d18:2)				115356	141214	68295.8	68138.2	148420	83010.6	87451	119149	76734.5
1516	TG(18:0_16:0_16:0)+NH4	(18:0)	(16:0)	(16:0)		2.04146e+06	8.6524e+06	2.69785e+06	3.22475e+06	3.32075e+06	5.11492e+06	2.36086e+06	8.23531e+06	3.98273e+06
1517	TG(18:0e_16:0_16:0)+NH4	(18:0e)	(16:0)	(16:0)		149315	523269	185644	296291	280045	296235	261273	389153	347809
1518	TG(16:0_16:0_18:1)+NH4	(16:0)	(16:0)	(18:1)		7.87031e+07	1.31856e+08	7.43596e+07	1.03397e+08	8.893e+07	9.68879e+07	7.51795e+07	1.19272e+08	4.98477e+07
1521	TG(18:1e_16:0_16:0)+NH4	(18:1e)	(16:0)	(16:0)		1.14797e+06	3.74059e+06	1.2329e+06	2.04213e+06	2.10899e+06	1.79508e+06	2.05471e+06	2.16257e+06	1.78853e+06
1522	TG(16:0_16:0_18:2)+NH4	(16:0)	(16:0)	(18:2)		1.17607e+08	3.18449e+08	2.23298e+08	1.48961e+08	2.94471e+08	1.92724e+08	1.03639e+08	1.91212e+08	1.09511e+08
1524	TG(18:2e_16:0_16:0)+NH4	(18:2e)	(16:0)	(16:0)		607458	1.79843e+06	647102	981799	998630	1.15933e+06	805012	1.23665e+06	1.026e+06
1525	TG(16:1_16:1_18:1)+NH4	(16:1)	(16:1)	(18:1)		1.80503e+08	2.14432e+08	1.69688e+08	2.36414e+08	2.06947e+08	1.25572e+08	1.56893e+08	1.37808e+08	1.15353e+08
1529	TG(16:0_16:1_18:3)+NH4	(16:0)	(16:1)	(18:3)		1.58167e+06	3.59961e+06	266807	3.77221e+06	63106.3	2.22823e+06	1.50005e+06	2.10638e+06	84964.7
1533	TG(18:4_16:0_16:1)+H	(18:4)	(16:0)	(16:1)		659229	1.08702e+06	808220	1.13495e+06	912989	1.18616e+06	867487	1.07477e+06	657145
1546	TG(18:0_16:0_18:0)+NH4	(18:0)	(16:0)	(18:0)		472234	4.2198e+06	518967	767017	1.18335e+06	818480	590091	1.52069e+06	711841
1547	TG(18:0_16:0_18:1)+NH4	(18:0)	(16:0)	(18:1)		2.18514e+07	4.58343e+07	2.03971e+07	3.22486e+07	2.69671e+07	3.18422e+07	2.11231e+07	4.84507e+07	3.11045e+07
1549	TG(20:1e_16:0_16:0)+NH4	(20:1e)	(16:0)	(16:0)		574497	2.14407e+06	672358	1.18362e+06	1.00364e+06	1.11263e+06	1.06975e+06	1.38114e+06	1.39476e+06
1550	TG(16:0_18:1_18:1)+NH4	(16:0)	(18:1)	(18:1)		4.89762e+08	9.59499e+08	4.14359e+08	5.99575e+08	5.81394e+08	3.88812e+08	4.73954e+08	4.57708e+08	3.53853e+08
1554	TG(16:0e_18:1_18:1)+NH4	(16:0e)	(18:1)	(18:1)		1.86875e+06	6.92167e+06	2.21679e+06	3.62925e+06	3.53431e+06	3.46829e+06	3.21358e+06	3.82557e+06	3.66553e+06
1557	TG(16:0_18:1_18:2)+NH4	(16:0)	(18:1)	(18:2)		1.05604e+09	1.59006e+09	8.68298e+08	1.20189e+09	1.27576e+09	7.56266e+08	8.96631e+08	7.98942e+08	4.97473e+08
1564	TG(16:0e_18:1_18:2)+NH4	(16:0e)	(18:1)	(18:2)		959061	3.08166e+06	1.06736e+06	1.66378e+06	1.59396e+06	2.16768e+06	1.39738e+06	1.90428e+06	1.69051e+06
1573	TG(16:0e_18:2_18:2)+NH4	(16:0e)	(18:2)	(18:2)		180126	1.10031e+06	295625	652132	632841	858037	336798	625261	597756
1575	TG(16:1_18:2_18:2)+NH4	(16:1)	(18:2)	(18:2)		2.76006e+08	3.27612e+08	2.10662e+08	3.38404e+08	3.62671e+08	1.71806e+08	2.13551e+08	2.55446e+08	1.33025e+07
1577	TG(16:0_16:0_20:5)+NH4	(16:0)	(16:0)	(20:5)		4.07299e+06	4.78715e+06	3.84947e+06	3.66605e+06	2.92059e+06	2.58684e+06	4.01345e+06	1.7546e+06	240896
1578	TG(16:1_18:2_18:3)+NH4	(16:1)	(18:2)	(18:3)		3.17846e+07	3.09939e+07	2.39806e+07	3.28996e+07	3.03157e+07	1.6785e+07	2.60989e+07	2.06935e+07	1.48784e+07
1584	TG(18:4_16:1_18:2)+NH4	(18:4)	(16:1)	(18:2)		1.01322e+07	3.34058e+06	4.74023e+06	8.43873e+06	1.35618e+06	3.43737e+06	4.9974e+06	4.14969e+06	3.80327e+06
1602	TG(18:0_18:0_18:0)+NH4	(18:0)	(18:0)	(18:0)		154467	462476	187328	279108	540671	244340	259167	302052	228681
1603	TG(20:0_16:0_18:1)+NH4	(20:0)	(16:0)	(18:1)		5.31166e+06	8.10764e+06	4.25645e+06	7.63967e+06	6.34673e+06	5.07786e+06	4.50901e+06	8.06103e+06	6.70434e+06
1605	TG(18:0_18:1_18:1)+NH4	(18:0)	(18:1)	(18:1)		5.37914e+07	1.18711e+08	4.48274e+07	8.05978e+07	6.61635e+07	6.31915e+07	5.11984e+07	8.93254e+07	3.4623e+07
1607	TG(18:0e_18:1_18:1)+NH4	(18:0e)	(18:1)	(18:1)		372335	1.68019e+06	269328	517310	455646	504342	683951	609853	640777
1609	TG(18:1_18:1_18:1)+NH4	(18:1)	(18:1)	(18:1)		2.34968e+08	5.13053e+08	2.19049e+08	2.34179e+08	2.72129e+08	2.51948e+08	2.75042e+08	1.91161e+08	1.2606e+08
1610	TG(18:1e_18:1_18:1)+NH4	(18:1e)	(18:1)	(18:1)		531092	2.41606e+06	718192	1.33033e+06	1.21385e+06	1.44933e+06	930565	1.49379e+06	1.91332e+06
1615	TG(18:0_18:1_18:3)+H	(18:0)	(18:1)	(18:3)		827555	1.61867e+06	848223	1.081e+06	893252	1.14309e+06	875908	1.41629e+06	988266
1616	TG(16:0e_16:0_22:4)+NH4	(16:0e)	(16:0)	(22:4)		128761	635742	256312	381197	1.0543e+06	1.26751e+06	526325	2.24854e+06	370119
1617	TG(18:1_18:2_18:2)+NH4	(18:1)	(18:2)	(18:2)		2.81381e+08	5.99085e+08	2.39269e+08	2.59343e+08	2.87459e+08	2.56434e+08	2.77067e+08	3.05134e+08	1.50625e+08
1621	TG(16:0_18:1_20:4)+NH4	(16:0)	(18:1)	(20:4)		5.57965e+07	8.20378e+07	4.7109e+07	7.17433e+07	6.35964e+07	3.45794e+07	5.49862e+07	4.56527e+07	3.88453e+07
1622	TG(18:1e_16:0_20:4)+NH4	(18:1e)	(16:0)	(20:4)		1.17136e+06	3.09056e+06	1.09029e+06	1.43976e+06	1.75803e+06	1.38884e+06	1.34693e+06	1.69266e+06	1.19224e+06
1624	TG(18:1_18:2_18:3)+NH4	(18:1)	(18:2)	(18:3)		2.03527e+08	3.17661e+08	1.52101e+08	1.58278e+08	1.65267e+08	1.46128e+08	1.59397e+08	1.77449e+08	7.79151e+07
1628	TG(18:2_18:2_18:2)+H	(18:2)	(18:2)	(18:2)		8.91613e+06	1.53655e+07	1.15423e+07	4.51215e+06	9.59867e+06	8.95947e+06	9.86078e+06	8.60211e+06	3.62636e+06
1629	TG(18:3_18:2_18:2)+NH4	(18:3)	(18:2)	(18:2)		4.62928e+07	5.68665e+07	7.98732e+07	4.64449e+07	3.84901e+07	2.99342e+07	4.13088e+07	4.27677e+07	2.15695e+07
1632	TG(16:1_18:2_20:4)+NH4	(16:1)	(18:2)	(20:4)		2.81009e+06	897887	953254	906445	3.00227e+06	1.918e+06	1.15522e+06	2.27046e+06	1.24699e+06
1634	TG(16:0_18:2_20:5)+NH4	(16:0)	(18:2)	(20:5)		1.37404e+08	1.16882e+08	9.47003e+07	6.53009e+07	1.15333e+08	5.98e+07	9.28492e+07	7.43357e+07	6.15997e+07
1638	TG(18:3_18:2_18:3)+NH4	(18:3)	(18:2)	(18:3)		2.10152e+07	1.99277e+07	1.65355e+07	2.27182e+07	1.83322e+07	9.06016e+06	1.59367e+07	1.40384e+07	1.06961e+07
1640	TG(18:4_16:0_20:4)+H	(18:4)	(16:0)	(20:4)		6.81486e+06	1.22669e+07	6.86654e+06	6.80941e+06	7.55781e+06	7.40173e+06	7.23578e+06	7.02611e+06	3.25845e+06
1642	TG(18:3_18:3_18:3)+NH4	(18:3)	(18:3)	(18:3)		3.67574e+06	1.86056e+06	1.80736e+06	867752	553961	2.02886e+06	2.05981e+06	1.79443e+06	397190
1660	TG(20:0_16:0_20:0)+NH4	(20:0)	(16:0)	(20:0)		59064.7	191717	90224.7	19904	146826	44116.8	123539	52994.3	97431.8
1661	TG(16:0_18:1_22:0)+NH4	(16:0)	(18:1)	(22:0)		709351	885181	451322	1.20195e+06	986430	599974	646958	1.09539e+06	960080
1662	TG(18:3_18:2_20:5)+NH4	(18:3)	(18:2)	(20:5)		3.80643e+06	2.48201e+06	2.74553e+06	3.86097e+06	2.56764e+06	1.93329e+06	2.81497e+06	2.91185e+06	1.88321e+06
1664	TG(18:4_16:0_22:6)+NH4	(18:4)	(16:0)	(22:6)		2.05864e+06	1.77151e+06	1.75364e+06	2.1393e+06	1.4806e+06	903668	1.44125e+06	1.03893e+06	971746
1666	TG(18:4_18:2_20:4)+H	(18:4)	(18:2)	(20:4)		60232.8	266141	187032	172535	144111	63821.1	232439	238643	64534.2
1669	TG(18:4_18:2_20:5)+H	(18:4)	(18:2)	(20:5)		506627	421827	1.21832e+06	1.87416e+06	673147	220938	418786	1.16747e+06	263815
1671	TG(16:0_18:2_22:0)+NH4	(16:0)	(18:2)	(22:0)		7.0392e+06	1.22175e+07	5.6562e+06	9.46372e+06	8.47085e+06	5.75169e+06	7.00505e+06	9.69101e+06	7.98061e+06
1672	TG(20:0_18:1_18:2)+NH4	(20:0)	(18:1)	(18:2)		3.10251e+07	7.35113e+07	2.33715e+07	3.71783e+07	3.71477e+07	2.98612e+07	3.14908e+07	2.2664e+07	3.4495e+07
1674	TG(18:0_18:1_20:3)+NH4	(18:0)	(18:1)	(20:3)		3.22045e+07	9.58358e+07	3.66639e+07	1.76081e+07	3.36794e+07	3.54724e+07	3.77637e+07	4.8523e+07	2.21542e+07
1678	TG(16:0_18:1_22:4)+NH4	(16:0)	(18:1)	(22:4)		4.11038e+07	9.41578e+07	2.27396e+07	4.38406e+07	4.73713e+07	3.55892e+07	3.97718e+07	4.91805e+07	3.09219e+07
1682	TG(18:0e_16:0_22:5)+NH4	(18:0e)	(16:0)	(22:5)		528173	1.62153e+06	548553	888917	883853	732473	858469	955092	332812
1683	TG(18:1_18:2_20:3)+NH4	(18:1)	(18:2)	(20:3)		7.28442e+07	1.33668e+08	5.79718e+07	7.04022e+07	7.05861e+07	4.44419e+07	6.5743e+07	5.14632e+07	3.6515e+07
1686	TG(16:0_18:1_22:5)+NH4	(16:0)	(18:1)	(22:5)		8.59146e+07	1.29272e+08	7.16415e+07	1.07911e+08	9.54759e+07	4.94026e+07	7.80939e+07	6.30336e+07	3.88605e+07
1687	TG(18:0_16:0_22:6)+NH4	(18:0)	(16:0)	(22:6)		4.90645e+06	5.649e+06	4.32689e+06	5.26695e+06	4.06619e+06	3.17371e+06	4.12672e+06	4.24968e+06	2.99329e+06
1688	TG(18:1_18:1_20:4)+H	(18:1)	(18:1)	(20:4)		3.28073e+06	8.23983e+06	3.46633e+06	3.67418e+06	3.74495e+06	4.82067e+06	4.5289e+06	4.91697e+06	2.24888e+06
1689	TG(16:0e_18:1_22:5)+NH4	(16:0e)	(18:1)	(22:5)		1.33058e+06	3.33621e+06	1.22658e+06	1.63959e+06	1.89981e+06	1.5564e+06	1.96443e+06	1.83834e+06	1.17436e+06
1692	TG(18:1_18:2_20:4)+NH4	(18:1)	(18:2)	(20:4)		8.55e+07	1.1245e+08	7.07685e+07	9.35808e+07	8.6227e+07	4.20297e+07	7.69506e+07	6.35297e+07	4.42155e+07
1695	TG(16:0_18:1_22:6)+NH4	(16:0)	(18:1)	(22:6)		2.66449e+08	3.89012e+08	1.98544e+08	2.6635e+08	2.35034e+08	1.25805e+08	2.11956e+08	1.48302e+08	1.25389e+08
1697	TG(16:0e_18:1_22:6)+NH4	(16:0e)	(18:1)	(22:6)		789202	2.23239e+06	755839	1.26303e+06	1.15739e+06	1.09201e+06	1.17257e+06	1.33226e+06	945839
1698	TG(18:2_18:2_20:4)+NH4	(18:2)	(18:2)	(20:4)		1.53659e+07	8.73193e+06	5.2091e+06	9.83788e+06	1.268e+07	4.68634e+06	1.13771e+07	6.40781e+06	1.37732e+06
1700	TG(16:1_18:2_22:5)+NH4	(16:1)	(18:2)	(22:5)		6.49608e+07	9.072e+07	5.01145e+07	6.29333e+07	5.42383e+07	4.33618e+07	4.80757e+07	5.16458e+07	2.87235e+07
1702	TG(16:0_18:2_22:6)+NH4	(16:0)	(18:2)	(22:6)		4.04855e+08	5.19384e+08	3.41665e+08	3.74676e+08	3.06026e+08	1.77161e+08	2.78184e+08	2.32727e+08	1.73903e+08
1705	TG(16:1_18:2_22:6)+NH4	(16:1)	(18:2)	(22:6)		1.13393e+08	8.76816e+07	5.9476e+07	7.20379e+07	6.54721e+07	3.75572e+07	6.12522e+07	5.44712e+07	3.8595e+07
1706	TG(20:5_18:2_18:2)+NH4	(20:5)	(18:2)	(18:2)		1.48115e+06	1.27072e+06	957432	918685	1.04483e+06	148200	630445	1.1705e+06	278157
1718	TG(16:0_18:1_24:0)+NH4	(16:0)	(18:1)	(24:0)		133957	254966	103276	281207	229580	138285	170401	245031	224875
1720	TG(18:2_18:2_22:6)+NH4	(18:2)	(18:2)	(22:6)		8.86544e+07	1.47834e+08	5.78366e+07	5.74482e+07	6.34521e+07	4.67145e+07	6.45583e+07	6.59291e+07	3.14778e+07
1722	TG(18:3_18:2_22:6)+NH4	(18:3)	(18:2)	(22:6)		2.17099e+07	2.90749e+07	1.6999e+07	1.82937e+07	1.68484e+07	1.08536e+07	1.65498e+07	1.53017e+07	9.65055e+06
1725	TG(16:0_20:5_22:6)+H	(16:0)	(20:5)	(22:6)		7.20271e+06	1.25813e+07	6.94309e+06	7.26738e+06	6.66543e+06	5.92112e+06	7.22242e+06	6.19365e+06	3.65928e+06
1726	TG(20:5_18:2_20:5)+NH4	(20:5)	(18:2)	(20:5)		3.24355e+06	3.10805e+06	2.61586e+06	3.09837e+06	2.68328e+06	1.83017e+06	2.28311e+06	2.66987e+06	1.81738e+06
1728	TG(18:3_18:3_22:6)+H	(18:3)	(18:3)	(22:6)		1.11193e+06	174634	99714.9	266399	779680	72744.6	123098	663837	68932.1
1729	TG(18:1_18:1_22:0)+NH4	(18:1)	(18:1)	(22:0)		1.03107e+06	2.09131e+06	786010	1.71092e+06	1.41322e+06	1.05372e+06	1.39024e+06	1.83537e+06	1.72784e+06
1730	TG(18:1_18:2_22:0)+NH4	(18:1)	(18:2)	(22:0)		3.69842e+06	8.14424e+06	2.82243e+06	4.36072e+06	4.85902e+06	1.90199e+06	4.48207e+06	2.37677e+06	4.61972e+06
1731	TG(18:1_18:2_22:1)+NH4	(18:1)	(18:2)	(22:1)		6.46322e+06	1.55589e+07	4.8307e+06	8.08417e+06	8.40199e+06	5.92697e+06	7.74382e+06	9.93065e+06	7.23052e+06
1732	TG(22:1_18:2_18:2)+NH4	(22:1)	(18:2)	(18:2)		3.77924e+06	8.56724e+06	5.49947e+06	3.99598e+06	8.43144e+06	3.46337e+06	8.42109e+06	8.69922e+06	3.73038e+06
1733	TG(18:0_18:1_22:4)+NH4	(18:0)	(18:1)	(22:4)		782433	1.98746e+06	1.99446e+06	1.3081e+06	1.30266e+06	886146	1.09889e+06	1.27812e+06	947169
1734	TG(18:1_18:1_22:3)+H	(18:1)	(18:1)	(22:3)		401350	720475	307535	534413	455692	345281	408213	534264	456438
1735	TG(18:1_18:1_22:4)+NH4	(18:1)	(18:1)	(22:4)		287382	2.95641e+07	1.85945e+07	1.68551e+07	1.61916e+07	1.13727e+07	1.59021e+07	1.58274e+07	1.02089e+07
1736	TG(20:0_16:0_22:6)+NH4	(20:0)	(16:0)	(22:6)		981613	1.00743e+06	775316	1.0677e+06	777342	597373	753586	1.06906e+06	892535
1737	TG(20:1_18:1_20:4)+H	(20:1)	(18:1)	(20:4)		1.11508e+06	2.31671e+06	882922	1.23058e+06	1.25417e+06	1.0007e+06	1.19255e+06	1.34905e+06	1.12412e+06
1739	TG(18:1_18:1_22:5)+NH4	(18:1)	(18:1)	(22:5)		2.2109e+07	4.29042e+07	2.1116e+07	2.51951e+07	2.55885e+07	1.47777e+07	2.25484e+07	1.88232e+07	7.37507e+06
1740	TG(18:0_18:1_22:6)+NH4	(18:0)	(18:1)	(22:6)		1.29301e+07	2.0674e+07	8.84402e+06	1.10313e+07	9.93911e+06	7.38308e+06	9.88547e+06	1.03089e+07	6.41493e+06
1743	TG(18:1_18:2_22:5)+NH4	(18:1)	(18:2)	(22:5)		1.62233e+07	2.49039e+07	1.27482e+07	1.35623e+07	1.5877e+07	9.91412e+06	1.68555e+07	1.35538e+07	6.53826e+06
1745	TG(18:1_18:1_22:6)+NH4	(18:1)	(18:1)	(22:6)		9.82358e+07	2.03115e+08	7.17772e+07	7.68452e+07	8.61536e+07	5.67652e+07	8.47157e+07	6.95782e+07	3.69918e+07
1747	TG(18:1_18:2_22:6)+NH4	(18:1)	(18:2)	(22:6)		1.36733e+08	2.99364e+08	1.04298e+08	9.89548e+07	1.08812e+08	7.9766e+07	1.14092e+08	1.1147e+08	5.58958e+07
1749	TG(22:5_18:2_18:2)+H	(22:5)	(18:2)	(18:2)		1.72373e+06	2.98943e+06	1.63169e+06	1.87247e+06	1.71721e+06	1.14707e+06	1.71e+06	1.55794e+06	1.00147e+06
1751	TG(18:1_20:3_22:6)+NH4	(18:1)	(20:3)	(22:6)		8.19206e+06	1.67345e+07	6.64946e+06	6.90841e+06	6.2434e+06	4.24935e+06	6.87963e+06	6.05621e+06	4.02087e+06
1753	TG(22:5_18:2_20:4)+NH4	(22:5)	(18:2)	(20:4)		1.00929e+07	1.33992e+07	6.88089e+06	7.37004e+06	7.82457e+06	4.72445e+06	6.94207e+06	5.93518e+06	3.76439e+06
1754	TG(18:1_20:4_22:6)+NH4	(18:1)	(20:4)	(22:6)		1.39974e+07	1.53669e+07	1.06618e+07	1.25715e+07	9.88516e+06	6.05472e+06	1.04229e+07	8.63155e+06	5.58343e+06
1756	TG(18:2_20:4_22:6)+NH4	(18:2)	(20:4)	(22:6)		1.0376e+07	1.62678e+07	6.92066e+06	8.99505e+06	7.00543e+06	5.15903e+06	4.44976e+06	8.05496e+06	2.0448e+06
1757	TG(16:0_22:6_22:6)+NH4	(16:0)	(22:6)	(22:6)		2.12133e+07	2.22614e+07	1.54096e+07	1.59167e+07	1.25612e+07	8.13243e+06	1.22337e+07	1.06525e+07	7.34503e+06
1758	TG(18:1_20:5_22:6)+H	(18:1)	(20:5)	(22:6)		2.84622e+06	7.31661e+06	2.70179e+06	2.18337e+06	2.5064e+06	2.91882e+06	3.08804e+06	2.91449e+06	1.43108e+06
1759	TG(20:5_18:2_22:6)+NH4	(20:5)	(18:2)	(22:6)		1.09839e+07	7.35761e+06	6.69764e+06	5.44074e+06	5.08987e+06	3.43523e+06	7.24222e+06	6.9447e+06	3.05115e+06
1761	TG(18:3_20:5_22:6)+H	(18:3)	(20:5)	(22:6)		1.50296e+06	2.308e+06	1.39256e+06	1.32002e+06	1.44698e+06	950928	1.59731e+06	1.3655e+06	889171
1762	TG(20:5_20:5_20:5)+H	(20:5)	(20:5)	(20:5)		289975	293666	213169	231303	210877	157909	146370	270822	206990
1763	TG(18:1_18:1_24:0)+NH4	(18:1)	(18:1)	(24:0)		229746	635343	170900	490421	404726	269244	300725	496179	402239
1764	TG(18:1_18:1_24:1)+NH4	(18:1)	(18:1)	(24:1)		306521	1.2225e+06	197516	1.16493e+06	531723	451126	684988	540184	555393
1765	TG(18:1_18:2_24:1)+NH4	(18:1)	(18:2)	(24:1)		615811	1.68416e+06	479717	944691	880655	716084	915751	1.28256e+06	1.03632e+06
1766	TG(24:1_18:2_18:2)+NH4	(24:1)	(18:2)	(18:2)		633707	1.58717e+06	528708	927265	943862	650032	801170	1.30822e+06	925759
1767	TG(18:1_20:4_22:1)+NH4	(18:1)	(20:4)	(22:1)		772135	1.55134e+06	617050	1.08912e+06	954911	548540	825671	1.05698e+06	1.01799e+06
1770	TG(16:0_22:1_22:6)+NH4	(16:0)	(22:1)	(22:6)		2.41396e+06	3.47557e+06	1.59696e+06	2.13164e+06	1.93193e+06	1.29693e+06	2.07356e+06	2.27402e+06	1.79944e+06
1771	TG(20:1_18:2_22:5)+NH4	(20:1)	(18:2)	(22:5)		2.73375e+06	4.05649e+06	2.81767e+06	5.77728e+06	3.09916e+06	908315	3.2757e+06	2.81351e+06	1.83316e+06
1772	TG(20:1_18:1_22:6)+NH4	(20:1)	(18:1)	(22:6)		2.84228e+06	1.60507e+07	1.52844e+06	1.56686e+06	2.58566e+06	8.65351e+06	7.52708e+06	1.61505e+06	900507
1773	TG(20:2_18:2_22:5)+NH4	(20:2)	(18:2)	(22:5)		3.73742e+06	1.21017e+07	4.10893e+06	3.78161e+06	4.93573e+06	3.09772e+06	4.80395e+06	3.6481e+06	2.79272e+06
1774	TG(20:1_18:2_22:6)+NH4	(20:1)	(18:2)	(22:6)		1.14326e+07	1.87562e+07	8.2874e+06	9.22543e+06	1.06784e+07	7.05971e+06	9.80447e+06	9.38756e+06	5.2461e+06
1775	TG(18:1_22:4_22:6)+NH4	(18:1)	(22:4)	(22:6)		2.16273e+06	3.21742e+06	2.10487e+06	2.52674e+06	2.26062e+06	1.66068e+06	2.28859e+06	2.37001e+06	1.49846e+06
1776	TG(18:1_22:5_22:6)+NH4	(18:1)	(22:5)	(22:6)		3.54671e+06	4.14387e+06	2.20617e+06	2.22388e+06	2.03363e+06	1.4525e+06	2.40725e+06	2.01375e+06	943768
1778	TG(18:2_22:6_22:6)+NH4	(18:2)	(22:6)	(22:6)		1.72273e+07	2.66127e+07	9.88296e+06	9.23709e+06	9.883e+06	7.49576e+06	1.13446e+07	1.11316e+07	4.95177e+06
1780	TG(20:5_20:5_22:6)+H	(20:5)	(20:5)	(22:6)		716873	783496	441041	503557	329608	333412	491893	460207	318480
1781	TG(18:1_22:0_22:6)+NH4	(18:1)	(22:0)	(22:6)		435457	516805	292660	419608	394226	229017	1.2236e+06	710115	509562
1782	TG(18:1_22:1_22:6)+NH4	(18:1)	(22:1)	(22:6)		1.06559e+06	1.99116e+06	749251	1.12503e+06	1.07592e+06	530584	1.22491e+06	745313	456695
1783	TG(22:1_18:2_22:6)+NH4	(22:1)	(18:2)	(22:6)		1.2524e+06	2.52053e+06	871559	1.1813e+06	1.28201e+06	751074	1.14386e+06	1.41879e+06	845653
1785	dMePE(16:0_18:1)-H	(16:0)	(18:1)			173006	168426	135797	165044	228711	158829	194810	163190	81477.5
1786	dMePE(16:1_18:1)-H	(16:1)	(18:1)			1.19493e+06	3.09675e+06	1.14458e+06	1.36614e+06	1.7314e+06	1.96382e+06	1.68327e+06	1.62892e+06	619886
1787	dMePE(18:0_18:2)-H	(18:0)	(18:2)			167862	329364	178384	109426	208751	265422	121868	226153	44026.4
1789	dMePE(16:0_22:6)-H	(16:0)	(22:6)			3.44309e+07	4.62607e+07	2.56419e+07	3.1344e+07	3.26771e+07	3.63045e+07	3.75113e+07	3.36335e+07	1.67586e+07
1790	dMePE(18:2_22:6)-H	(18:2)	(22:6)			418115	403306	263738	297883	514682	405296	452543	540724	237201
477	PC(24:0)+H	(12:0)	(12:0)			100000000	100000000	100000000	100000000	100000000	100000000	100000000	100000000	100000000

## Sheet: Abbreviation
AcCa	acyl carnitine
BisMePA	bismethyl phosphatidic acid
Cer	ceramide
ChE	cholesterol ester
CL	cardiolipin
Co	coenzyme
DG	diglyceride
Hex1Cer	Ceramide with 1 hexose
Hex2Cer	Ceramide with 2 hexose
Hex3Cer	Ceramide with 3 hexose
dMePE	dimethylphosphatidylethanolamine
LPC	lysophosphatidylcholine
LPE	lysophosphatidylethanolamine
LPI	lysophosphatidylinositol
LPS	lysophosphatidylserine
LSM	lyso-sphingomyelins
MG	monoglyceride
MGDG	monogalactosyldiacylglycerol
MePC	methylphosphatidylcholine
PtdOH	phosphatidic acid
PC	phosphatidylcholine
PE	phosphatidylethanolamine
PEt	phosphatidylethanol
PG	phosphatidylglycerol
PI	phosphatidylinositol
PS	phosphatidylserine
SM	sphingomyelin
SPH	sphingosine
TG	triglyceride
NM	normalized
